# Supplementary material for: Structural and functional characterization of Cas2 of CRISPR-Cas subtype I-C lacking the CRISPR component
Source: Front Mol Biosci. 2022 Sep 12;9:988569. doi: 10.3389/fmolb.2022.988569 (PMC9510766; doi:10.3389/fmolb.2022.988569)
Supplement: Supplementary file 3 [file DataSheet2.zip]

Archive with 2 entries (2 files):
- LinCas2C-DNA docking.pdb
- LinCas2C-Lai modelled structure.pdb
