# Supplementary material for: Structural and functional characterization of Cas2 of CRISPR-Cas subtype I-C lacking the CRISPR component
Source: Front Mol Biosci. 2022 Sep 12;9:988569. doi: 10.3389/fmolb.2022.988569 (PMC9510766; doi:10.3389/fmolb.2022.988569)
Supplement: Supplementary file 3 [file DataSheet2.zip › LinCas2C-DNA docking.pdb]

CRYST1  103.160  103.160   97.300  90.00  90.00  90.00 I 4 2 2       0
ATOM      1  N   ASP A  -1      -8.143  46.694  61.085  1.00 39.36           N  
ATOM      2  CA  ASP A  -1      -9.199  46.388  62.122  1.00 38.00           C  
ATOM      3  C   ASP A  -1     -10.493  45.905  61.461  1.00 34.72           C  
ATOM      4  O   ASP A  -1     -11.080  44.936  61.931  1.00 36.44           O  
ATOM      5  CB  ASP A  -1      -9.435  47.561  63.085  1.00 38.63           C  
ATOM      6  CG  ASP A  -1      -9.569  47.128  64.551  1.00 41.86           C  
ATOM      7  OD1 ASP A  -1     -10.320  46.151  64.797  1.00 39.07           O  
ATOM      8  OD2 ASP A  -1      -8.903  47.760  65.452  1.00 38.64           O1-
ATOM      9  N   PRO A   0     -11.037  46.523  60.391  1.00 32.01           N  
ATOM     10  CA  PRO A   0     -12.336  46.092  59.882  1.00 29.84           C  
ATOM     11  C   PRO A   0     -12.248  44.756  59.132  1.00 27.84           C  
ATOM     12  O   PRO A   0     -11.325  44.505  58.372  1.00 25.80           O  
ATOM     13  CB  PRO A   0     -12.819  47.181  58.927  1.00 30.28           C  
ATOM     14  CG  PRO A   0     -11.668  48.174  58.812  1.00 31.80           C  
ATOM     15  CD  PRO A   0     -10.489  47.636  59.609  1.00 32.70           C  
ATOM     16  N   MET A   1     -13.269  43.938  59.321  1.00 26.89           N  
ATOM     17  CA  MET A   1     -13.396  42.638  58.639  1.00 28.51           C  
ATOM     18  C   MET A   1     -13.831  42.858  57.198  1.00 25.70           C  
ATOM     19  O   MET A   1     -14.680  43.760  56.945  1.00 25.79           O  
ATOM     20  CB  MET A   1     -14.437  41.757  59.323  1.00 31.78           C  
ATOM     21  CG  MET A   1     -13.902  40.994  60.499  1.00 36.72           C  
ATOM     22  SD  MET A   1     -15.307  40.217  61.377  1.00 45.47           S  
ATOM     23  CE  MET A   1     -16.195  39.491  59.997  1.00 39.18           C  
ATOM     24  N   PHE A   2     -13.267  42.057  56.306  1.00 23.56           N  
ATOM     25  CA  PHE A   2     -13.643  42.027  54.871  1.00 22.33           C  
ATOM     26  C   PHE A   2     -14.442  40.738  54.672  1.00 21.89           C  
ATOM     27  O   PHE A   2     -14.005  39.641  55.072  1.00 20.18           O  
ATOM     28  CB  PHE A   2     -12.409  42.181  53.990  1.00 21.62           C  
ATOM     29  CG  PHE A   2     -12.706  42.038  52.530  1.00 23.09           C  
ATOM     30  CD1 PHE A   2     -13.357  43.032  51.842  1.00 23.71           C  
ATOM     31  CD2 PHE A   2     -12.344  40.893  51.830  1.00 25.44           C  
ATOM     32  CE1 PHE A   2     -13.664  42.884  50.497  1.00 25.20           C  
ATOM     33  CE2 PHE A   2     -12.602  40.770  50.471  1.00 25.04           C  
ATOM     34  CZ  PHE A   2     -13.251  41.775  49.799  1.00 25.39           C  
ATOM     35  N   ILE A   3     -15.622  40.876  54.068  1.00 22.18           N  
ATOM     36  CA  ILE A   3     -16.621  39.788  53.993  1.00 21.52           C  
ATOM     37  C   ILE A   3     -17.066  39.614  52.552  1.00 22.26           C  
ATOM     38  O   ILE A   3     -17.544  40.604  51.959  1.00 24.36           O  
ATOM     39  CB  ILE A   3     -17.780  40.112  54.925  1.00 22.70           C  
ATOM     40  CG1 ILE A   3     -17.274  40.237  56.371  1.00 23.97           C  
ATOM     41  CG2 ILE A   3     -18.855  39.055  54.793  1.00 22.09           C  
ATOM     42  CD1 ILE A   3     -18.169  41.043  57.255  1.00 24.15           C  
ATOM     43  N   ILE A   4     -16.869  38.400  52.013  1.00 21.23           N  
ATOM     44  CA  ILE A   4     -17.358  37.968  50.680  1.00 19.69           C  
ATOM     45  C   ILE A   4     -18.614  37.145  50.908  1.00 20.48           C  
ATOM     46  O   ILE A   4     -18.546  36.105  51.601  1.00 18.90           O  
ATOM     47  CB  ILE A   4     -16.322  37.136  49.944  1.00 19.70           C  
ATOM     48  CG1 ILE A   4     -14.938  37.766  49.985  1.00 19.96           C  
ATOM     49  CG2 ILE A   4     -16.805  36.861  48.539  1.00 20.23           C  
ATOM     50  CD1 ILE A   4     -13.906  37.014  49.211  1.00 20.55           C  
ATOM     51  N   VAL A   5     -19.724  37.604  50.349  1.00 20.06           N  
ATOM     52  CA  VAL A   5     -21.018  36.907  50.512  1.00 20.05           C  
ATOM     53  C   VAL A   5     -21.398  36.292  49.167  1.00 19.39           C  
ATOM     54  O   VAL A   5     -21.461  37.042  48.153  1.00 18.39           O  
ATOM     55  CB  VAL A   5     -22.065  37.892  51.066  1.00 20.04           C  
ATOM     56  CG1 VAL A   5     -23.439  37.262  51.157  1.00 19.01           C  
ATOM     57  CG2 VAL A   5     -21.614  38.437  52.428  1.00 20.67           C  
ATOM     58  N   CYS A   6     -21.578  34.975  49.133  1.00 18.00           N  
ATOM     59  CA  CYS A   6     -21.931  34.272  47.868  1.00 17.64           C  
ATOM     60  C   CYS A   6     -23.287  33.614  48.078  1.00 17.05           C  
ATOM     61  O   CYS A   6     -23.381  32.752  48.951  1.00 15.79           O  
ATOM     62  CB  CYS A   6     -20.897  33.243  47.439  1.00 18.06           C  
ATOM     63  SG  CYS A   6     -19.170  33.799  47.442  1.00 19.99           S  
ATOM     64  N   TYR A   7     -24.296  34.067  47.349  1.00 17.81           N  
ATOM     65  CA  TYR A   7     -25.691  33.629  47.520  1.00 20.39           C  
ATOM     66  C   TYR A   7     -26.147  32.960  46.211  1.00 23.69           C  
ATOM     67  O   TYR A   7     -26.314  33.640  45.163  1.00 28.01           O  
ATOM     68  CB  TYR A   7     -26.600  34.785  47.974  1.00 20.00           C  
ATOM     69  CG  TYR A   7     -28.022  34.390  48.327  1.00 19.77           C  
ATOM     70  CD1 TYR A   7     -28.324  33.146  48.876  1.00 19.41           C  
ATOM     71  CD2 TYR A   7     -29.072  35.279  48.166  1.00 20.62           C  
ATOM     72  CE1 TYR A   7     -29.618  32.788  49.219  1.00 19.33           C  
ATOM     73  CE2 TYR A   7     -30.384  34.927  48.487  1.00 21.08           C  
ATOM     74  CZ  TYR A   7     -30.653  33.676  49.018  1.00 20.01           C  
ATOM     75  OH  TYR A   7     -31.930  33.337  49.339  1.00 20.22           O  
ATOM     76  N   ASP A   8     -26.399  31.661  46.289  1.00 23.77           N  
ATOM     77  CA  ASP A   8     -26.869  30.831  45.167  1.00 24.07           C  
ATOM     78  C   ASP A   8     -28.352  30.569  45.426  1.00 22.03           C  
ATOM     79  O   ASP A   8     -28.665  29.705  46.267  1.00 21.55           O  
ATOM     80  CB  ASP A   8     -25.987  29.587  45.092  1.00 27.04           C  
ATOM     81  CG  ASP A   8     -26.395  28.573  44.055  1.00 30.54           C  
ATOM     82  OD1 ASP A   8     -27.452  28.763  43.424  1.00 34.61           O  
ATOM     83  OD2 ASP A   8     -25.636  27.586  43.901  1.00 34.43           O1-
ATOM     84  N   VAL A   9     -29.227  31.268  44.710  1.00 19.67           N  
ATOM     85  CA  VAL A   9     -30.697  31.098  44.802  1.00 17.56           C  
ATOM     86  C   VAL A   9     -31.272  31.215  43.410  1.00 17.86           C  
ATOM     87  O   VAL A   9     -30.736  31.932  42.579  1.00 18.77           O  
ATOM     88  CB  VAL A   9     -31.278  32.156  45.738  1.00 17.74           C  
ATOM     89  CG1 VAL A   9     -30.986  33.568  45.243  1.00 18.35           C  
ATOM     90  CG2 VAL A   9     -32.746  31.956  45.970  1.00 17.59           C  
ATOM     91  N   GLU A  10     -32.353  30.503  43.144  1.00 18.39           N  
ATOM     92  CA  GLU A  10     -33.019  30.555  41.824  1.00 18.03           C  
ATOM     93  C   GLU A  10     -33.695  31.929  41.690  1.00 17.58           C  
ATOM     94  O   GLU A  10     -34.242  32.454  42.651  1.00 18.41           O  
ATOM     95  CB  GLU A  10     -33.928  29.340  41.638  1.00 18.22           C  
ATOM     96  CG  GLU A  10     -35.180  29.311  42.480  1.00 18.67           C  
ATOM     97  CD  GLU A  10     -36.329  30.244  42.098  1.00 20.15           C  
ATOM     98  OE1 GLU A  10     -37.210  30.410  42.979  1.00 20.55           O  
ATOM     99  OE2 GLU A  10     -36.348  30.827  40.943  1.00 20.31           O1-
ATOM    100  N   THR A  11     -33.630  32.521  40.517  1.00 17.55           N  
ATOM    101  CA  THR A  11     -34.237  33.841  40.247  1.00 16.57           C  
ATOM    102  C   THR A  11     -35.201  33.684  39.092  1.00 16.08           C  
ATOM    103  O   THR A  11     -35.369  34.636  38.373  1.00 16.15           O  
ATOM    104  CB  THR A  11     -33.142  34.863  40.005  1.00 16.26           C  
ATOM    105  CG2 THR A  11     -32.498  35.278  41.307  1.00 16.49           C  
ATOM    106  OG1 THR A  11     -32.231  34.248  39.092  1.00 15.78           O  
ATOM    107  N   ILE A  12     -35.822  32.518  38.974  1.00 16.10           N  
ATOM    108  CA  ILE A  12     -36.900  32.307  37.983  1.00 16.47           C  
ATOM    109  C   ILE A  12     -38.208  32.743  38.622  1.00 16.23           C  
ATOM    110  O   ILE A  12     -38.934  33.460  37.973  1.00 17.57           O  
ATOM    111  CB  ILE A  12     -36.921  30.869  37.463  1.00 16.68           C  
ATOM    112  CG1 ILE A  12     -35.823  30.703  36.427  1.00 17.65           C  
ATOM    113  CG2 ILE A  12     -38.252  30.507  36.853  1.00 16.44           C  
ATOM    114  CD1 ILE A  12     -34.527  30.411  37.018  1.00 18.57           C  
ATOM    115  N   THR A  13     -38.492  32.305  39.834  1.00 16.65           N  
ATOM    116  CA  THR A  13     -39.738  32.650  40.568  1.00 16.56           C  
ATOM    117  C   THR A  13     -39.579  34.030  41.225  1.00 17.31           C  
ATOM    118  O   THR A  13     -38.411  34.402  41.607  1.00 17.08           O  
ATOM    119  CB  THR A  13     -40.060  31.594  41.640  1.00 16.83           C  
ATOM    120  CG2 THR A  13     -39.941  30.183  41.110  1.00 17.03           C  
ATOM    121  OG1 THR A  13     -39.196  31.701  42.777  1.00 15.72           O  
ATOM    122  N   GLN A  14     -40.707  34.735  41.400  1.00 17.71           N  
ATOM    123  CA  GLN A  14     -40.797  36.067  42.069  1.00 18.02           C  
ATOM    124  C   GLN A  14     -40.267  35.910  43.497  1.00 17.63           C  
ATOM    125  O   GLN A  14     -39.558  36.769  43.928  1.00 17.50           O  
ATOM    126  CB  GLN A  14     -42.240  36.606  42.030  1.00 18.43           C  
ATOM    127  CG  GLN A  14     -42.866  36.777  40.620  1.00 18.55           C  
ATOM    128  CD  GLN A  14     -42.061  37.717  39.676  1.00 19.98           C  
ATOM    129  NE2 GLN A  14     -41.777  38.900  40.195  1.00 20.50           N  
ATOM    130  OE1 GLN A  14     -41.547  37.319  38.698  1.00 20.25           O  
ATOM    131  N   GLU A  15     -40.579  34.813  44.172  1.00 18.34           N  
ATOM    132  CA  GLU A  15     -40.145  34.558  45.573  1.00 20.01           C  
ATOM    133  C   GLU A  15     -38.607  34.548  45.622  1.00 19.82           C  
ATOM    134  O   GLU A  15     -38.004  35.188  46.542  1.00 20.27           O  
ATOM    135  CB  GLU A  15     -40.667  33.225  46.127  1.00 21.62           C  
ATOM    136  CG  GLU A  15     -42.164  33.125  46.340  1.00 24.46           C  
ATOM    137  CD  GLU A  15     -42.982  33.104  45.047  1.00 27.91           C  
ATOM    138  OE1 GLU A  15     -42.423  32.809  43.927  1.00 28.69           O  
ATOM    139  OE2 GLU A  15     -44.176  33.442  45.139  1.00 30.33           O1-
ATOM    140  N   GLY A  16     -37.993  33.823  44.695  1.00 18.60           N  
ATOM    141  CA  GLY A  16     -36.534  33.691  44.624  1.00 18.95           C  
ATOM    142  C   GLY A  16     -35.887  35.015  44.238  1.00 18.30           C  
ATOM    143  O   GLY A  16     -34.853  35.331  44.775  1.00 18.10           O  
ATOM    144  N   ARG A  17     -36.468  35.753  43.297  1.00 18.34           N  
ATOM    145  CA  ARG A  17     -35.946  37.088  42.933  1.00 18.26           C  
ATOM    146  C   ARG A  17     -35.976  37.994  44.179  1.00 17.42           C  
ATOM    147  O   ARG A  17     -34.977  38.687  44.440  1.00 16.31           O  
ATOM    148  CB  ARG A  17     -36.774  37.664  41.806  1.00 18.63           C  
ATOM    149  CG  ARG A  17     -36.577  36.943  40.491  1.00 20.38           C  
ATOM    150  CD  ARG A  17     -37.474  37.537  39.413  1.00 22.72           C  
ATOM    151  NE  ARG A  17     -36.641  37.588  38.226  1.00 25.30           N  
ATOM    152  CZ  ARG A  17     -36.360  38.678  37.520  1.00 27.08           C  
ATOM    153  NH1 ARG A  17     -36.914  39.844  37.840  1.00 28.38           N1+
ATOM    154  NH2 ARG A  17     -35.554  38.579  36.467  1.00 27.68           N  
ATOM    155  N   ALA A  18     -37.076  37.960  44.929  1.00 15.79           N  
ATOM    156  CA  ALA A  18     -37.267  38.781  46.136  1.00 15.51           C  
ATOM    157  C   ALA A  18     -36.204  38.439  47.207  1.00 14.74           C  
ATOM    158  O   ALA A  18     -35.635  39.378  47.834  1.00 14.01           O  
ATOM    159  CB  ALA A  18     -38.701  38.645  46.629  1.00 15.28           C  
ATOM    160  N   ARG A  19     -35.926  37.164  47.419  1.00 14.64           N  
ATOM    161  CA  ARG A  19     -34.877  36.746  48.370  1.00 15.12           C  
ATOM    162  C   ARG A  19     -33.538  37.341  47.934  1.00 15.28           C  
ATOM    163  O   ARG A  19     -32.777  37.796  48.829  1.00 15.08           O  
ATOM    164  CB  ARG A  19     -34.855  35.219  48.528  1.00 15.90           C  
ATOM    165  CG  ARG A  19     -36.075  34.648  49.249  1.00 16.02           C  
ATOM    166  CD  ARG A  19     -35.834  33.321  49.928  1.00 15.68           C  
ATOM    167  NE  ARG A  19     -35.375  32.283  49.001  1.00 16.24           N  
ATOM    168  CZ  ARG A  19     -36.156  31.639  48.130  1.00 16.42           C  
ATOM    169  NH1 ARG A  19     -35.651  30.685  47.377  1.00 15.94           N1+
ATOM    170  NH2 ARG A  19     -37.428  31.983  47.971  1.00 16.71           N  
ATOM    171  N   LEU A  20     -33.231  37.338  46.640  1.00 16.08           N  
ATOM    172  CA  LEU A  20     -31.910  37.837  46.188  1.00 17.57           C  
ATOM    173  C   LEU A  20     -31.879  39.357  46.365  1.00 19.92           C  
ATOM    174  O   LEU A  20     -30.815  39.897  46.789  1.00 21.52           O  
ATOM    175  CB  LEU A  20     -31.620  37.475  44.736  1.00 17.04           C  
ATOM    176  CG  LEU A  20     -30.301  38.057  44.205  1.00 17.27           C  
ATOM    177  CD1 LEU A  20     -29.095  37.552  44.966  1.00 17.30           C  
ATOM    178  CD2 LEU A  20     -30.097  37.742  42.746  1.00 17.39           C  
ATOM    179  N   ARG A  21     -32.981  40.024  46.061  1.00 21.26           N  
ATOM    180  CA  ARG A  21     -33.120  41.490  46.210  1.00 24.77           C  
ATOM    181  C   ARG A  21     -32.853  41.821  47.686  1.00 23.71           C  
ATOM    182  O   ARG A  21     -32.124  42.777  47.952  1.00 25.05           O  
ATOM    183  CB  ARG A  21     -34.509  41.914  45.717  1.00 28.35           C  
ATOM    184  CG  ARG A  21     -34.676  43.382  45.379  1.00 32.88           C  
ATOM    185  CD  ARG A  21     -36.120  43.629  44.915  1.00 38.40           C  
ATOM    186  NE  ARG A  21     -37.086  43.690  46.040  1.00 44.74           N  
ATOM    187  CZ  ARG A  21     -38.135  42.853  46.285  1.00 46.20           C  
ATOM    188  NH1 ARG A  21     -38.897  43.040  47.361  1.00 41.35           N1+
ATOM    189  NH2 ARG A  21     -38.418  41.843  45.463  1.00 47.18           N  
ATOM    190  N   LYS A  22     -33.382  41.024  48.608  1.00 22.00           N  
ATOM    191  CA  LYS A  22     -33.361  41.352  50.049  1.00 21.60           C  
ATOM    192  C   LYS A  22     -31.925  41.202  50.547  1.00 21.24           C  
ATOM    193  O   LYS A  22     -31.453  42.000  51.395  1.00 21.61           O  
ATOM    194  CB  LYS A  22     -34.304  40.418  50.814  1.00 22.99           C  
ATOM    195  CG  LYS A  22     -35.722  40.925  51.046  1.00 24.92           C  
ATOM    196  CD  LYS A  22     -36.819  39.848  51.019  1.00 26.11           C  
ATOM    197  CE  LYS A  22     -38.180  40.488  50.822  1.00 27.58           C  
ATOM    198  NZ  LYS A  22     -39.292  39.608  51.252  1.00 29.58           N1+
ATOM    199  N   VAL A  23     -31.224  40.200  50.039  1.00 20.47           N  
ATOM    200  CA  VAL A  23     -29.826  39.950  50.472  1.00 19.87           C  
ATOM    201  C   VAL A  23     -28.943  41.067  49.912  1.00 19.91           C  
ATOM    202  O   VAL A  23     -28.133  41.608  50.659  1.00 18.64           O  
ATOM    203  CB  VAL A  23     -29.399  38.549  50.054  1.00 18.76           C  
ATOM    204  CG1 VAL A  23     -27.909  38.379  50.097  1.00 19.47           C  
ATOM    205  CG2 VAL A  23     -30.104  37.508  50.902  1.00 18.85           C  
ATOM    206  N   ALA A  24     -29.141  41.400  48.644  1.00 20.89           N  
ATOM    207  CA  ALA A  24     -28.420  42.494  47.958  1.00 21.63           C  
ATOM    208  C   ALA A  24     -28.544  43.750  48.815  1.00 20.96           C  
ATOM    209  O   ALA A  24     -27.491  44.369  49.118  1.00 20.46           O  
ATOM    210  CB  ALA A  24     -28.959  42.705  46.551  1.00 21.06           C  
ATOM    211  N   LYS A  25     -29.755  44.066  49.248  1.00 20.53           N  
ATOM    212  CA  LYS A  25     -30.028  45.346  49.950  1.00 22.56           C  
ATOM    213  C   LYS A  25     -29.383  45.345  51.348  1.00 21.98           C  
ATOM    214  O   LYS A  25     -28.861  46.364  51.779  1.00 23.94           O  
ATOM    215  CB  LYS A  25     -31.526  45.560  50.046  1.00 23.32           C  
ATOM    216  CG  LYS A  25     -31.890  46.919  50.585  1.00 26.91           C  
ATOM    217  CD  LYS A  25     -33.350  47.077  50.922  1.00 29.79           C  
ATOM    218  CE  LYS A  25     -33.686  48.540  51.088  1.00 33.08           C  
ATOM    219  NZ  LYS A  25     -35.038  48.701  51.687  1.00 37.65           N1+
ATOM    220  N   THR A  26     -29.377  44.222  52.041  1.00 20.99           N  
ATOM    221  CA  THR A  26     -28.611  44.080  53.297  1.00 20.69           C  
ATOM    222  C   THR A  26     -27.119  44.302  53.029  1.00 20.20           C  
ATOM    223  O   THR A  26     -26.499  45.020  53.802  1.00 20.18           O  
ATOM    224  CB  THR A  26     -28.870  42.718  53.934  1.00 20.96           C  
ATOM    225  CG2 THR A  26     -28.238  42.633  55.303  1.00 21.10           C  
ATOM    226  OG1 THR A  26     -30.290  42.499  53.986  1.00 21.10           O  
ATOM    227  N   CYS A  27     -26.552  43.710  51.980  1.00 20.41           N  
ATOM    228  CA  CYS A  27     -25.095  43.760  51.727  1.00 21.52           C  
ATOM    229  C   CYS A  27     -24.685  45.161  51.281  1.00 23.17           C  
ATOM    230  O   CYS A  27     -23.548  45.546  51.575  1.00 21.82           O  
ATOM    231  CB  CYS A  27     -24.656  42.704  50.724  1.00 22.06           C  
ATOM    232  SG  CYS A  27     -24.775  41.014  51.392  1.00 22.48           S  
ATOM    233  N   GLU A  28     -25.573  45.902  50.603  1.00 25.51           N  
ATOM    234  CA  GLU A  28     -25.161  47.137  49.875  1.00 25.96           C  
ATOM    235  C   GLU A  28     -25.092  48.304  50.838  1.00 22.19           C  
ATOM    236  O   GLU A  28     -24.441  49.240  50.523  1.00 19.85           O  
ATOM    237  CB  GLU A  28     -26.059  47.386  48.666  1.00 30.21           C  
ATOM    238  CG  GLU A  28     -25.705  46.428  47.516  1.00 33.03           C  
ATOM    239  CD  GLU A  28     -26.424  46.671  46.197  1.00 36.10           C  
ATOM    240  OE1 GLU A  28     -25.983  47.589  45.483  1.00 42.50           O  
ATOM    241  OE2 GLU A  28     -27.419  45.944  45.881  1.00 37.09           O1-
ATOM    242  N   SER A  29     -25.668  48.162  52.025  1.00 21.53           N  
ATOM    243  CA  SER A  29     -25.524  49.144  53.118  1.00 21.25           C  
ATOM    244  C   SER A  29     -24.211  48.932  53.876  1.00 20.57           C  
ATOM    245  O   SER A  29     -23.912  49.733  54.771  1.00 20.45           O  
ATOM    246  CB  SER A  29     -26.698  49.076  54.004  1.00 21.42           C  
ATOM    247  OG  SER A  29     -26.760  47.808  54.559  1.00 24.28           O  
ATOM    248  N   HIS A  30     -23.416  47.920  53.502  1.00 21.53           N  
ATOM    249  CA  HIS A  30     -22.084  47.613  54.104  1.00 20.60           C  
ATOM    250  C   HIS A  30     -21.025  47.387  53.035  1.00 20.32           C  
ATOM    251  O   HIS A  30     -19.976  46.902  53.386  1.00 19.58           O  
ATOM    252  CB  HIS A  30     -22.153  46.377  55.019  1.00 20.13           C  
ATOM    253  CG  HIS A  30     -23.151  46.508  56.107  1.00 19.37           C  
ATOM    254  CD2 HIS A  30     -24.361  45.940  56.286  1.00 19.80           C  
ATOM    255  ND1 HIS A  30     -22.961  47.347  57.165  1.00 19.74           N  
ATOM    256  CE1 HIS A  30     -24.014  47.289  57.975  1.00 19.21           C  
ATOM    257  NE2 HIS A  30     -24.880  46.431  57.457  1.00 19.17           N  
ATOM    258  N   GLY A  31     -21.286  47.715  51.782  1.00 21.93           N  
ATOM    259  CA  GLY A  31     -20.367  47.381  50.678  1.00 23.43           C  
ATOM    260  C   GLY A  31     -21.073  47.380  49.330  1.00 25.44           C  
ATOM    261  O   GLY A  31     -21.948  48.227  49.112  1.00 25.72           O  
ATOM    262  N   GLN A  32     -20.763  46.411  48.479  1.00 27.45           N  
ATOM    263  CA  GLN A  32     -20.873  46.577  47.012  1.00 27.64           C  
ATOM    264  C   GLN A  32     -21.191  45.213  46.399  1.00 26.72           C  
ATOM    265  O   GLN A  32     -20.757  44.144  46.877  1.00 27.43           O  
ATOM    266  CB  GLN A  32     -19.591  47.283  46.579  1.00 30.35           C  
ATOM    267  CG  GLN A  32     -19.138  47.033  45.157  1.00 34.39           C  
ATOM    268  CD  GLN A  32     -17.636  47.202  45.004  1.00 38.56           C  
ATOM    269  NE2 GLN A  32     -17.246  47.764  43.868  1.00 38.93           N  
ATOM    270  OE1 GLN A  32     -16.821  46.792  45.854  1.00 40.21           O  
ATOM    271  N   ARG A  33     -22.027  45.248  45.394  1.00 25.23           N  
ATOM    272  CA  ARG A  33     -22.375  44.072  44.581  1.00 24.46           C  
ATOM    273  C   ARG A  33     -21.305  43.909  43.503  1.00 21.08           C  
ATOM    274  O   ARG A  33     -21.049  44.863  42.815  1.00 19.10           O  
ATOM    275  CB  ARG A  33     -23.750  44.331  43.992  1.00 25.79           C  
ATOM    276  CG  ARG A  33     -24.328  43.079  43.381  1.00 30.81           C  
ATOM    277  CD  ARG A  33     -25.683  43.378  42.824  1.00 34.01           C  
ATOM    278  NE  ARG A  33     -26.406  42.145  42.577  1.00 36.84           N  
ATOM    279  CZ  ARG A  33     -27.725  42.023  42.667  1.00 37.73           C  
ATOM    280  NH1 ARG A  33     -28.479  43.055  43.023  1.00 39.36           N1+
ATOM    281  NH2 ARG A  33     -28.281  40.853  42.420  1.00 37.29           N  
ATOM    282  N   VAL A  34     -20.646  42.767  43.389  1.00 19.74           N  
ATOM    283  CA  VAL A  34     -19.550  42.615  42.390  1.00 18.54           C  
ATOM    284  C   VAL A  34     -19.972  41.625  41.320  1.00 17.82           C  
ATOM    285  O   VAL A  34     -19.324  41.599  40.255  1.00 17.72           O  
ATOM    286  CB  VAL A  34     -18.216  42.252  43.052  1.00 18.67           C  
ATOM    287  CG1 VAL A  34     -17.710  43.411  43.897  1.00 19.03           C  
ATOM    288  CG2 VAL A  34     -18.297  40.986  43.893  1.00 18.60           C  
ATOM    289  N   GLN A  35     -21.028  40.860  41.572  1.00 18.63           N  
ATOM    290  CA  GLN A  35     -21.587  39.851  40.599  1.00 19.95           C  
ATOM    291  C   GLN A  35     -23.094  39.736  40.854  1.00 21.31           C  
ATOM    292  O   GLN A  35     -23.558  40.266  41.873  1.00 22.69           O  
ATOM    293  CB  GLN A  35     -20.931  38.466  40.703  1.00 18.14           C  
ATOM    294  CG  GLN A  35     -19.592  38.329  40.019  1.00 17.83           C  
ATOM    295  CD  GLN A  35     -18.935  36.963  40.098  1.00 17.85           C  
ATOM    296  NE2 GLN A  35     -17.805  36.870  39.429  1.00 17.18           N  
ATOM    297  OE1 GLN A  35     -19.403  36.008  40.743  1.00 16.70           O  
ATOM    298  N   LYS A  36     -23.839  39.041  40.007  1.00 23.15           N  
ATOM    299  CA  LYS A  36     -25.271  38.853  40.289  1.00 25.37           C  
ATOM    300  C   LYS A  36     -25.443  38.504  41.761  1.00 26.10           C  
ATOM    301  O   LYS A  36     -26.258  39.116  42.428  1.00 25.51           O  
ATOM    302  CB  LYS A  36     -25.870  37.741  39.459  1.00 29.13           C  
ATOM    303  CG  LYS A  36     -27.386  37.729  39.531  1.00 33.06           C  
ATOM    304  CD  LYS A  36     -27.968  36.436  39.056  1.00 35.10           C  
ATOM    305  CE  LYS A  36     -29.361  36.628  38.515  1.00 38.65           C  
ATOM    306  NZ  LYS A  36     -29.935  35.342  38.075  1.00 42.05           N1+
ATOM    307  N   SER A  37     -24.687  37.543  42.249  1.00 27.69           N  
ATOM    308  CA  SER A  37     -24.958  36.949  43.571  1.00 28.76           C  
ATOM    309  C   SER A  37     -23.690  36.902  44.421  1.00 28.08           C  
ATOM    310  O   SER A  37     -23.661  36.067  45.369  1.00 27.32           O  
ATOM    311  CB  SER A  37     -25.507  35.601  43.386  1.00 30.41           C  
ATOM    312  OG  SER A  37     -24.474  34.723  42.985  1.00 34.19           O  
ATOM    313  N   VAL A  38     -22.714  37.788  44.146  1.00 25.32           N  
ATOM    314  CA  VAL A  38     -21.514  37.966  45.015  1.00 23.52           C  
ATOM    315  C   VAL A  38     -21.383  39.429  45.461  1.00 21.57           C  
ATOM    316  O   VAL A  38     -21.468  40.288  44.597  1.00 21.09           O  
ATOM    317  CB  VAL A  38     -20.252  37.467  44.312  1.00 24.06           C  
ATOM    318  CG1 VAL A  38     -19.058  37.534  45.254  1.00 25.77           C  
ATOM    319  CG2 VAL A  38     -20.453  36.059  43.798  1.00 23.46           C  
ATOM    320  N   PHE A  39     -21.195  39.654  46.772  1.00 20.61           N  
ATOM    321  CA  PHE A  39     -21.086  40.963  47.460  1.00 19.58           C  
ATOM    322  C   PHE A  39     -19.828  41.008  48.326  1.00 20.00           C  
ATOM    323  O   PHE A  39     -19.413  39.962  48.922  1.00 21.23           O  
ATOM    324  CB  PHE A  39     -22.285  41.181  48.370  1.00 19.79           C  
ATOM    325  CG  PHE A  39     -23.601  40.962  47.678  1.00 19.62           C  
ATOM    326  CD1 PHE A  39     -24.136  39.694  47.599  1.00 18.95           C  
ATOM    327  CD2 PHE A  39     -24.222  42.001  46.990  1.00 19.72           C  
ATOM    328  CE1 PHE A  39     -25.307  39.465  46.896  1.00 19.73           C  
ATOM    329  CE2 PHE A  39     -25.393  41.769  46.291  1.00 19.79           C  
ATOM    330  CZ  PHE A  39     -25.945  40.510  46.256  1.00 19.43           C  
ATOM    331  N   GLU A  40     -19.202  42.183  48.376  1.00 19.58           N  
ATOM    332  CA  GLU A  40     -18.033  42.485  49.221  1.00 19.17           C  
ATOM    333  C   GLU A  40     -18.411  43.512  50.260  1.00 18.49           C  
ATOM    334  O   GLU A  40     -18.819  44.612  49.867  1.00 19.17           O  
ATOM    335  CB  GLU A  40     -16.936  43.062  48.360  1.00 20.42           C  
ATOM    336  CG  GLU A  40     -16.295  42.019  47.453  1.00 21.75           C  
ATOM    337  CD  GLU A  40     -15.171  42.603  46.627  1.00 21.81           C  
ATOM    338  OE1 GLU A  40     -14.866  43.809  46.881  1.00 20.87           O  
ATOM    339  OE2 GLU A  40     -14.677  41.875  45.703  1.00 20.74           O1-
ATOM    340  N   CYS A  41     -18.268  43.177  51.525  1.00 18.72           N  
ATOM    341  CA  CYS A  41     -18.725  44.037  52.628  1.00 20.26           C  
ATOM    342  C   CYS A  41     -17.598  44.252  53.627  1.00 21.06           C  
ATOM    343  O   CYS A  41     -16.730  43.379  53.724  1.00 22.86           O  
ATOM    344  CB  CYS A  41     -19.889  43.393  53.353  1.00 21.69           C  
ATOM    345  SG  CYS A  41     -21.285  43.093  52.253  1.00 24.82           S  
ATOM    346  N   GLN A  42     -17.690  45.358  54.370  1.00 19.99           N  
ATOM    347  CA  GLN A  42     -16.830  45.694  55.514  1.00 19.10           C  
ATOM    348  C   GLN A  42     -17.704  45.998  56.721  1.00 20.12           C  
ATOM    349  O   GLN A  42     -18.726  46.670  56.576  1.00 20.26           O  
ATOM    350  CB  GLN A  42     -15.954  46.880  55.170  1.00 18.97           C  
ATOM    351  CG  GLN A  42     -15.007  46.549  54.053  1.00 19.19           C  
ATOM    352  CD  GLN A  42     -13.937  47.587  53.963  1.00 18.32           C  
ATOM    353  NE2 GLN A  42     -14.213  48.646  53.229  1.00 18.83           N  
ATOM    354  OE1 GLN A  42     -12.881  47.406  54.525  1.00 18.00           O  
ATOM    355  N   LEU A  43     -17.245  45.527  57.876  1.00 21.47           N  
ATOM    356  CA  LEU A  43     -17.981  45.488  59.136  1.00 22.65           C  
ATOM    357  C   LEU A  43     -16.978  45.601  60.265  1.00 23.97           C  
ATOM    358  O   LEU A  43     -15.900  45.046  60.132  1.00 23.25           O  
ATOM    359  CB  LEU A  43     -18.622  44.112  59.151  1.00 23.98           C  
ATOM    360  CG  LEU A  43     -20.125  44.069  59.339  1.00 25.72           C  
ATOM    361  CD1 LEU A  43     -20.831  45.386  59.031  1.00 25.31           C  
ATOM    362  CD2 LEU A  43     -20.640  42.983  58.438  1.00 28.52           C  
ATOM    363  N   GLU A  44     -17.363  46.220  61.369  1.00 27.47           N  
ATOM    364  CA  GLU A  44     -16.672  45.994  62.662  1.00 29.14           C  
ATOM    365  C   GLU A  44     -16.977  44.554  63.076  1.00 28.77           C  
ATOM    366  O   GLU A  44     -18.106  44.065  62.909  1.00 29.47           O  
ATOM    367  CB  GLU A  44     -17.118  47.013  63.698  1.00 31.84           C  
ATOM    368  CG  GLU A  44     -16.606  48.418  63.423  1.00 35.78           C  
ATOM    369  CD  GLU A  44     -17.467  49.488  64.091  1.00 37.84           C  
ATOM    370  OE1 GLU A  44     -17.024  50.010  65.104  1.00 37.01           O  
ATOM    371  OE2 GLU A  44     -18.621  49.765  63.618  1.00 42.04           O1-
ATOM    372  N   PRO A  45     -15.971  43.804  63.578  1.00 27.59           N  
ATOM    373  CA  PRO A  45     -16.193  42.456  64.102  1.00 25.37           C  
ATOM    374  C   PRO A  45     -17.383  42.311  65.057  1.00 23.83           C  
ATOM    375  O   PRO A  45     -18.037  41.317  65.005  1.00 23.69           O  
ATOM    376  CB  PRO A  45     -14.878  42.255  64.859  1.00 26.79           C  
ATOM    377  CG  PRO A  45     -13.849  42.927  63.968  1.00 27.17           C  
ATOM    378  CD  PRO A  45     -14.552  44.215  63.605  1.00 28.04           C  
ATOM    379  N   ALA A  46     -17.604  43.313  65.904  1.00 22.88           N  
ATOM    380  CA  ALA A  46     -18.701  43.379  66.890  1.00 22.28           C  
ATOM    381  C   ALA A  46     -20.038  43.182  66.149  1.00 22.73           C  
ATOM    382  O   ALA A  46     -20.918  42.488  66.657  1.00 24.46           O  
ATOM    383  CB  ALA A  46     -18.634  44.686  67.668  1.00 20.74           C  
ATOM    384  N   ASP A  47     -20.201  43.751  64.966  1.00 22.07           N  
ATOM    385  CA  ASP A  47     -21.502  43.730  64.249  1.00 22.01           C  
ATOM    386  C   ASP A  47     -21.693  42.460  63.418  1.00 22.05           C  
ATOM    387  O   ASP A  47     -22.805  42.309  62.797  1.00 22.49           O  
ATOM    388  CB  ASP A  47     -21.611  44.943  63.337  1.00 22.41           C  
ATOM    389  CG  ASP A  47     -21.673  46.239  64.130  1.00 22.43           C  
ATOM    390  OD1 ASP A  47     -21.789  46.196  65.402  1.00 22.22           O  
ATOM    391  OD2 ASP A  47     -21.609  47.265  63.467  1.00 22.97           O1-
ATOM    392  N   TYR A  48     -20.660  41.623  63.318  1.00 21.40           N  
ATOM    393  CA  TYR A  48     -20.633  40.520  62.320  1.00 21.01           C  
ATOM    394  C   TYR A  48     -21.820  39.567  62.537  1.00 19.55           C  
ATOM    395  O   TYR A  48     -22.464  39.162  61.576  1.00 19.11           O  
ATOM    396  CB  TYR A  48     -19.323  39.714  62.309  1.00 20.32           C  
ATOM    397  CG  TYR A  48     -19.442  38.559  61.359  1.00 20.28           C  
ATOM    398  CD1 TYR A  48     -19.564  38.774  59.998  1.00 20.80           C  
ATOM    399  CD2 TYR A  48     -19.580  37.270  61.809  1.00 21.57           C  
ATOM    400  CE1 TYR A  48     -19.738  37.736  59.099  1.00 21.54           C  
ATOM    401  CE2 TYR A  48     -19.764  36.215  60.928  1.00 22.60           C  
ATOM    402  CZ  TYR A  48     -19.848  36.448  59.567  1.00 22.78           C  
ATOM    403  OH  TYR A  48     -20.043  35.439  58.666  1.00 25.44           O  
ATOM    404  N   LEU A  49     -22.014  39.137  63.770  1.00 20.23           N  
ATOM    405  CA  LEU A  49     -22.946  38.036  64.116  1.00 21.25           C  
ATOM    406  C   LEU A  49     -24.364  38.445  63.765  1.00 21.74           C  
ATOM    407  O   LEU A  49     -25.085  37.596  63.246  1.00 22.18           O  
ATOM    408  CB  LEU A  49     -22.831  37.692  65.607  1.00 20.67           C  
ATOM    409  CG  LEU A  49     -21.992  36.458  65.939  1.00 20.62           C  
ATOM    410  CD1 LEU A  49     -21.036  36.090  64.813  1.00 21.10           C  
ATOM    411  CD2 LEU A  49     -21.233  36.638  67.246  1.00 20.64           C  
ATOM    412  N   GLN A  50     -24.746  39.681  64.100  1.00 23.93           N  
ATOM    413  CA  GLN A  50     -26.090  40.256  63.797  1.00 23.76           C  
ATOM    414  C   GLN A  50     -26.341  40.264  62.275  1.00 21.86           C  
ATOM    415  O   GLN A  50     -27.438  39.963  61.838  1.00 21.52           O  
ATOM    416  CB  GLN A  50     -26.150  41.643  64.413  1.00 25.48           C  
ATOM    417  CG  GLN A  50     -27.028  42.643  63.678  1.00 28.88           C  
ATOM    418  CD  GLN A  50     -27.504  43.680  64.681  1.00 31.57           C  
ATOM    419  NE2 GLN A  50     -28.813  43.772  64.831  1.00 31.33           N  
ATOM    420  OE1 GLN A  50     -26.716  44.332  65.377  1.00 34.58           O  
ATOM    421  N   PHE A  51     -25.325  40.610  61.510  1.00 20.07           N  
ATOM    422  CA  PHE A  51     -25.316  40.657  60.040  1.00 19.54           C  
ATOM    423  C   PHE A  51     -25.473  39.248  59.468  1.00 19.66           C  
ATOM    424  O   PHE A  51     -26.287  39.024  58.510  1.00 18.92           O  
ATOM    425  CB  PHE A  51     -24.010  41.293  59.603  1.00 19.71           C  
ATOM    426  CG  PHE A  51     -23.831  41.316  58.118  1.00 21.60           C  
ATOM    427  CD1 PHE A  51     -24.600  42.152  57.329  1.00 22.42           C  
ATOM    428  CD2 PHE A  51     -22.891  40.497  57.507  1.00 22.61           C  
ATOM    429  CE1 PHE A  51     -24.471  42.133  55.950  1.00 22.77           C  
ATOM    430  CE2 PHE A  51     -22.721  40.531  56.138  1.00 22.16           C  
ATOM    431  CZ  PHE A  51     -23.521  41.337  55.362  1.00 22.45           C  
ATOM    432  N   GLU A  52     -24.699  38.309  60.003  1.00 20.05           N  
ATOM    433  CA  GLU A  52     -24.772  36.896  59.609  1.00 20.92           C  
ATOM    434  C   GLU A  52     -26.187  36.353  59.859  1.00 20.19           C  
ATOM    435  O   GLU A  52     -26.749  35.710  58.942  1.00 20.63           O  
ATOM    436  CB  GLU A  52     -23.700  36.126  60.348  1.00 23.42           C  
ATOM    437  CG  GLU A  52     -23.617  34.715  59.830  1.00 26.20           C  
ATOM    438  CD  GLU A  52     -22.571  33.846  60.486  1.00 29.36           C  
ATOM    439  OE1 GLU A  52     -22.850  33.352  61.610  1.00 31.62           O  
ATOM    440  OE2 GLU A  52     -21.464  33.698  59.869  1.00 32.01           O1-
ATOM    441  N   ALA A  53     -26.762  36.633  61.022  1.00 19.10           N  
ATOM    442  CA  ALA A  53     -28.143  36.215  61.351  1.00 20.40           C  
ATOM    443  C   ALA A  53     -29.137  36.871  60.370  1.00 20.50           C  
ATOM    444  O   ALA A  53     -30.114  36.206  59.955  1.00 17.93           O  
ATOM    445  CB  ALA A  53     -28.491  36.513  62.782  1.00 19.04           C  
ATOM    446  N   LYS A  54     -28.919  38.136  60.012  1.00 21.63           N  
ATOM    447  CA  LYS A  54     -29.866  38.904  59.163  1.00 23.18           C  
ATOM    448  C   LYS A  54     -30.012  38.146  57.827  1.00 23.12           C  
ATOM    449  O   LYS A  54     -31.168  37.790  57.447  1.00 22.82           O  
ATOM    450  CB  LYS A  54     -29.319  40.324  59.044  1.00 25.30           C  
ATOM    451  CG  LYS A  54     -30.267  41.443  58.655  1.00 28.01           C  
ATOM    452  CD  LYS A  54     -29.834  42.784  59.341  1.00 31.54           C  
ATOM    453  CE  LYS A  54     -30.846  43.925  59.301  1.00 33.60           C  
ATOM    454  NZ  LYS A  54     -31.618  43.907  58.029  1.00 34.52           N1+
ATOM    455  N   LEU A  55     -28.876  37.857  57.166  1.00 20.87           N  
ATOM    456  CA  LEU A  55     -28.838  37.179  55.850  1.00 19.02           C  
ATOM    457  C   LEU A  55     -29.416  35.764  55.964  1.00 17.85           C  
ATOM    458  O   LEU A  55     -30.231  35.378  55.138  1.00 18.10           O  
ATOM    459  CB  LEU A  55     -27.385  37.128  55.397  1.00 18.90           C  
ATOM    460  CG  LEU A  55     -26.727  38.472  55.093  1.00 18.38           C  
ATOM    461  CD1 LEU A  55     -25.276  38.259  54.675  1.00 17.23           C  
ATOM    462  CD2 LEU A  55     -27.495  39.216  54.019  1.00 18.33           C  
ATOM    463  N   SER A  56     -28.971  35.024  56.958  1.00 16.53           N  
ATOM    464  CA  SER A  56     -29.401  33.649  57.262  1.00 16.71           C  
ATOM    465  C   SER A  56     -30.932  33.547  57.251  1.00 16.05           C  
ATOM    466  O   SER A  56     -31.488  32.604  56.612  1.00 15.80           O  
ATOM    467  CB  SER A  56     -28.819  33.214  58.597  1.00 17.09           C  
ATOM    468  OG  SER A  56     -29.162  31.863  58.817  1.00 17.76           O  
ATOM    469  N   LYS A  57     -31.587  34.488  57.910  1.00 15.37           N  
ATOM    470  CA  LYS A  57     -33.035  34.458  58.177  1.00 16.03           C  
ATOM    471  C   LYS A  57     -33.796  34.633  56.873  1.00 17.08           C  
ATOM    472  O   LYS A  57     -34.911  34.110  56.794  1.00 18.02           O  
ATOM    473  CB  LYS A  57     -33.466  35.582  59.114  1.00 16.22           C  
ATOM    474  CG  LYS A  57     -34.886  35.401  59.621  1.00 16.05           C  
ATOM    475  CD  LYS A  57     -35.362  36.437  60.618  1.00 15.56           C  
ATOM    476  CE  LYS A  57     -36.816  36.225  60.970  1.00 15.16           C  
ATOM    477  NZ  LYS A  57     -37.016  35.070  61.899  1.00 15.17           N1+
ATOM    478  N   ILE A  58     -33.194  35.306  55.893  1.00 17.38           N  
ATOM    479  CA  ILE A  58     -33.839  35.673  54.605  1.00 17.91           C  
ATOM    480  C   ILE A  58     -33.896  34.449  53.690  1.00 18.29           C  
ATOM    481  O   ILE A  58     -34.903  34.353  52.935  1.00 18.65           O  
ATOM    482  CB  ILE A  58     -33.084  36.828  53.917  1.00 17.83           C  
ATOM    483  CG1 ILE A  58     -33.206  38.167  54.659  1.00 17.32           C  
ATOM    484  CG2 ILE A  58     -33.506  36.935  52.466  1.00 17.55           C  
ATOM    485  CD1 ILE A  58     -32.051  39.136  54.354  1.00 17.28           C  
ATOM    486  N   ILE A  59     -32.866  33.601  53.676  1.00 18.09           N  
ATOM    487  CA  ILE A  59     -32.792  32.487  52.687  1.00 18.95           C  
ATOM    488  C   ILE A  59     -33.816  31.395  53.034  1.00 20.66           C  
ATOM    489  O   ILE A  59     -34.199  31.289  54.224  1.00 20.88           O  
ATOM    490  CB  ILE A  59     -31.368  31.914  52.570  1.00 19.09           C  
ATOM    491  CG1 ILE A  59     -30.992  30.972  53.709  1.00 19.54           C  
ATOM    492  CG2 ILE A  59     -30.333  33.016  52.428  1.00 18.99           C  
ATOM    493  CD1 ILE A  59     -29.773  30.131  53.423  1.00 19.12           C  
ATOM    494  N   ASN A  60     -34.271  30.633  52.030  1.00 23.45           N  
ATOM    495  CA  ASN A  60     -34.883  29.291  52.209  1.00 26.16           C  
ATOM    496  C   ASN A  60     -33.764  28.295  52.349  1.00 25.27           C  
ATOM    497  O   ASN A  60     -33.101  27.998  51.324  1.00 23.89           O  
ATOM    498  CB  ASN A  60     -35.669  28.780  51.027  1.00 30.12           C  
ATOM    499  CG  ASN A  60     -37.039  29.418  50.990  1.00 37.51           C  
ATOM    500  ND2 ASN A  60     -37.881  28.884  50.099  1.00 42.62           N  
ATOM    501  OD1 ASN A  60     -37.313  30.414  51.694  1.00 35.12           O  
ATOM    502  N   SER A  61     -33.555  27.820  53.570  1.00 23.74           N  
ATOM    503  CA  SER A  61     -32.403  26.941  53.870  1.00 23.28           C  
ATOM    504  C   SER A  61     -32.655  25.561  53.242  1.00 22.44           C  
ATOM    505  O   SER A  61     -31.694  24.810  53.118  1.00 22.59           O  
ATOM    506  CB  SER A  61     -32.165  26.891  55.337  1.00 22.92           C  
ATOM    507  OG  SER A  61     -33.229  26.186  55.951  1.00 22.98           O  
ATOM    508  N   LYS A  62     -33.861  25.267  52.754  1.00 22.41           N  
ATOM    509  CA  LYS A  62     -34.131  23.941  52.142  1.00 23.45           C  
ATOM    510  C   LYS A  62     -33.836  23.939  50.661  1.00 23.02           C  
ATOM    511  O   LYS A  62     -33.903  22.881  50.098  1.00 24.10           O  
ATOM    512  CB  LYS A  62     -35.538  23.475  52.467  1.00 24.11           C  
ATOM    513  CG  LYS A  62     -35.552  22.952  53.879  1.00 26.21           C  
ATOM    514  CD  LYS A  62     -36.919  22.738  54.437  1.00 29.10           C  
ATOM    515  CE  LYS A  62     -36.847  22.620  55.944  1.00 31.40           C  
ATOM    516  NZ  LYS A  62     -37.982  21.828  56.475  1.00 33.81           N1+
ATOM    517  N   THR A  63     -33.380  25.050  50.103  1.00 22.67           N  
ATOM    518  CA  THR A  63     -33.404  25.296  48.640  1.00 22.24           C  
ATOM    519  C   THR A  63     -32.092  25.998  48.302  1.00 23.21           C  
ATOM    520  O   THR A  63     -31.376  25.513  47.422  1.00 24.54           O  
ATOM    521  CB  THR A  63     -34.760  25.947  48.357  1.00 22.72           C  
ATOM    522  CG2 THR A  63     -34.734  27.278  47.665  1.00 22.16           C  
ATOM    523  OG1 THR A  63     -35.478  24.981  47.588  1.00 22.13           O  
ATOM    524  N   ASP A  64     -31.792  27.082  49.013  1.00 21.77           N  
ATOM    525  CA  ASP A  64     -30.698  28.021  48.715  1.00 20.67           C  
ATOM    526  C   ASP A  64     -29.385  27.586  49.368  1.00 20.98           C  
ATOM    527  O   ASP A  64     -29.397  26.777  50.309  1.00 20.17           O  
ATOM    528  CB  ASP A  64     -31.045  29.428  49.247  1.00 19.32           C  
ATOM    529  CG  ASP A  64     -32.366  30.029  48.776  1.00 19.15           C  
ATOM    530  OD1 ASP A  64     -33.051  29.389  47.920  1.00 17.10           O  
ATOM    531  OD2 ASP A  64     -32.731  31.143  49.284  1.00 18.96           O1-
ATOM    532  N   ASN A  65     -28.312  28.237  48.934  1.00 20.28           N  
ATOM    533  CA  ASN A  65     -26.974  28.137  49.525  1.00 20.91           C  
ATOM    534  C   ASN A  65     -26.440  29.557  49.762  1.00 19.44           C  
ATOM    535  O   ASN A  65     -26.381  30.364  48.808  1.00 17.20           O  
ATOM    536  CB  ASN A  65     -26.036  27.304  48.650  1.00 23.20           C  
ATOM    537  CG  ASN A  65     -24.714  27.071  49.357  1.00 25.86           C  
ATOM    538  ND2 ASN A  65     -24.655  26.154  50.319  1.00 27.90           N  
ATOM    539  OD1 ASN A  65     -23.773  27.803  49.107  1.00 28.76           O  
ATOM    540  N   LEU A  66     -26.021  29.842  50.994  1.00 18.71           N  
ATOM    541  CA  LEU A  66     -25.322  31.095  51.353  1.00 18.73           C  
ATOM    542  C   LEU A  66     -23.944  30.726  51.899  1.00 18.47           C  
ATOM    543  O   LEU A  66     -23.877  29.955  52.863  1.00 19.25           O  
ATOM    544  CB  LEU A  66     -26.181  31.828  52.378  1.00 18.82           C  
ATOM    545  CG  LEU A  66     -25.639  33.145  52.924  1.00 18.83           C  
ATOM    546  CD1 LEU A  66     -25.575  34.184  51.816  1.00 19.73           C  
ATOM    547  CD2 LEU A  66     -26.504  33.650  54.081  1.00 17.79           C  
ATOM    548  N   ARG A  67     -22.881  31.236  51.290  1.00 17.57           N  
ATOM    549  CA  ARG A  67     -21.497  31.031  51.782  1.00 18.21           C  
ATOM    550  C   ARG A  67     -20.884  32.397  52.081  1.00 18.80           C  
ATOM    551  O   ARG A  67     -20.946  33.221  51.187  1.00 22.22           O  
ATOM    552  CB  ARG A  67     -20.710  30.276  50.704  1.00 17.70           C  
ATOM    553  CG  ARG A  67     -19.449  29.567  51.201  1.00 16.79           C  
ATOM    554  CD  ARG A  67     -18.906  28.658  50.122  1.00 16.71           C  
ATOM    555  NE  ARG A  67     -17.737  27.937  50.573  1.00 16.35           N  
ATOM    556  CZ  ARG A  67     -17.759  26.833  51.294  1.00 15.43           C  
ATOM    557  NH1 ARG A  67     -18.890  26.289  51.668  1.00 15.23           N1+
ATOM    558  NH2 ARG A  67     -16.629  26.305  51.710  1.00 16.63           N  
ATOM    559  N   ILE A  68     -20.396  32.623  53.291  1.00 18.82           N  
ATOM    560  CA  ILE A  68     -19.833  33.911  53.796  1.00 19.17           C  
ATOM    561  C   ILE A  68     -18.413  33.629  54.251  1.00 19.58           C  
ATOM    562  O   ILE A  68     -18.202  32.744  55.140  1.00 19.04           O  
ATOM    563  CB  ILE A  68     -20.592  34.457  55.011  1.00 19.96           C  
ATOM    564  CG1 ILE A  68     -22.080  34.648  54.748  1.00 21.86           C  
ATOM    565  CG2 ILE A  68     -19.981  35.736  55.526  1.00 20.10           C  
ATOM    566  CD1 ILE A  68     -22.942  34.661  56.040  1.00 21.17           C  
ATOM    567  N   TYR A  69     -17.475  34.400  53.709  1.00 20.52           N  
ATOM    568  CA  TYR A  69     -16.043  34.407  54.100  1.00 20.07           C  
ATOM    569  C   TYR A  69     -15.832  35.610  55.024  1.00 20.33           C  
ATOM    570  O   TYR A  69     -16.058  36.702  54.533  1.00 18.04           O  
ATOM    571  CB  TYR A  69     -15.200  34.447  52.822  1.00 19.38           C  
ATOM    572  CG  TYR A  69     -15.346  33.247  51.933  1.00 18.54           C  
ATOM    573  CD1 TYR A  69     -16.312  33.184  50.958  1.00 18.24           C  
ATOM    574  CD2 TYR A  69     -14.498  32.160  52.066  1.00 19.20           C  
ATOM    575  CE1 TYR A  69     -16.455  32.067  50.138  1.00 17.99           C  
ATOM    576  CE2 TYR A  69     -14.649  31.019  51.293  1.00 19.02           C  
ATOM    577  CZ  TYR A  69     -15.631  30.974  50.322  1.00 18.88           C  
ATOM    578  OH  TYR A  69     -15.689  29.855  49.553  1.00 18.48           O  
ATOM    579  N   SER A  70     -15.510  35.434  56.308  1.00 22.59           N  
ATOM    580  CA  SER A  70     -15.222  36.600  57.188  1.00 24.47           C  
ATOM    581  C   SER A  70     -13.726  36.701  57.363  1.00 24.43           C  
ATOM    582  O   SER A  70     -13.232  36.054  58.272  1.00 23.73           O  
ATOM    583  CB  SER A  70     -15.919  36.627  58.539  1.00 27.24           C  
ATOM    584  OG  SER A  70     -16.227  35.347  59.061  1.00 31.43           O  
ATOM    585  N   LEU A  71     -13.084  37.541  56.545  1.00 25.09           N  
ATOM    586  CA  LEU A  71     -11.615  37.665  56.438  1.00 25.91           C  
ATOM    587  C   LEU A  71     -11.070  38.846  57.248  1.00 28.88           C  
ATOM    588  O   LEU A  71     -11.759  39.880  57.389  1.00 27.61           O  
ATOM    589  CB  LEU A  71     -11.286  37.788  54.960  1.00 25.90           C  
ATOM    590  CG  LEU A  71     -11.954  36.693  54.108  1.00 26.61           C  
ATOM    591  CD1 LEU A  71     -11.696  36.916  52.626  1.00 26.51           C  
ATOM    592  CD2 LEU A  71     -11.534  35.287  54.536  1.00 25.06           C  
ATOM    593  N   ASP A  72      -9.893  38.633  57.843  1.00 31.84           N  
ATOM    594  CA  ASP A  72      -9.066  39.686  58.465  1.00 32.27           C  
ATOM    595  C   ASP A  72      -8.674  40.613  57.310  1.00 34.42           C  
ATOM    596  O   ASP A  72      -8.531  40.110  56.177  1.00 34.95           O  
ATOM    597  CB  ASP A  72      -7.866  39.077  59.203  1.00 33.40           C  
ATOM    598  CG  ASP A  72      -8.199  38.182  60.400  1.00 33.99           C  
ATOM    599  OD1 ASP A  72      -9.244  38.420  61.043  1.00 35.17           O  
ATOM    600  OD2 ASP A  72      -7.384  37.277  60.722  1.00 31.86           O1-
ATOM    601  N   ALA A  73      -8.614  41.920  57.561  1.00 35.25           N  
ATOM    602  CA  ALA A  73      -8.087  42.947  56.633  1.00 35.59           C  
ATOM    603  C   ALA A  73      -6.887  42.443  55.812  1.00 33.73           C  
ATOM    604  O   ALA A  73      -6.793  42.666  54.546  1.00 32.30           O  
ATOM    605  CB  ALA A  73      -7.644  44.109  57.499  1.00 37.74           C  
ATOM    606  N   ILE A  74      -5.921  41.891  56.533  1.00 30.72           N  
ATOM    607  CA  ILE A  74      -4.599  41.570  55.943  1.00 32.06           C  
ATOM    608  C   ILE A  74      -4.689  40.229  55.201  1.00 30.25           C  
ATOM    609  O   ILE A  74      -3.721  39.880  54.530  1.00 28.57           O  
ATOM    610  CB  ILE A  74      -3.537  41.559  57.043  1.00 33.45           C  
ATOM    611  CG1 ILE A  74      -2.139  41.635  56.422  1.00 37.13           C  
ATOM    612  CG2 ILE A  74      -3.730  40.344  57.945  1.00 33.37           C  
ATOM    613  CD1 ILE A  74      -0.973  41.353  57.386  1.00 39.87           C  
ATOM    614  N   SER A  75      -5.805  39.507  55.283  1.00 29.61           N  
ATOM    615  CA  SER A  75      -5.957  38.183  54.611  1.00 30.85           C  
ATOM    616  C   SER A  75      -5.668  38.321  53.103  1.00 30.16           C  
ATOM    617  O   SER A  75      -5.134  37.352  52.482  1.00 30.24           O  
ATOM    618  CB  SER A  75      -7.339  37.546  54.825  1.00 31.10           C  
ATOM    619  OG  SER A  75      -7.327  36.447  55.724  1.00 30.09           O  
ATOM    620  N   VAL A  76      -6.065  39.449  52.509  1.00 28.35           N  
ATOM    621  CA  VAL A  76      -6.282  39.539  51.041  1.00 27.75           C  
ATOM    622  C   VAL A  76      -5.097  40.244  50.405  1.00 27.06           C  
ATOM    623  O   VAL A  76      -4.830  41.404  50.832  1.00 29.21           O  
ATOM    624  CB  VAL A  76      -7.578  40.284  50.708  1.00 28.95           C  
ATOM    625  CG1 VAL A  76      -7.975  39.985  49.269  1.00 29.24           C  
ATOM    626  CG2 VAL A  76      -8.710  39.984  51.709  1.00 28.90           C  
ATOM    627  N   SER A  77      -4.405  39.587  49.460  1.00 25.09           N  
ATOM    628  CA  SER A  77      -3.259  40.213  48.742  1.00 24.50           C  
ATOM    629  C   SER A  77      -3.728  40.856  47.429  1.00 25.29           C  
ATOM    630  O   SER A  77      -3.141  41.916  47.105  1.00 27.58           O  
ATOM    631  CB  SER A  77      -2.079  39.295  48.507  1.00 22.00           C  
ATOM    632  OG  SER A  77      -2.529  38.040  48.152  1.00 20.67           O  
ATOM    633  N   LYS A  78      -4.702  40.259  46.731  1.00 23.46           N  
ATOM    634  CA  LYS A  78      -5.006  40.527  45.310  1.00 24.70           C  
ATOM    635  C   LYS A  78      -6.444  40.078  44.998  1.00 23.63           C  
ATOM    636  O   LYS A  78      -6.851  38.961  45.335  1.00 23.48           O  
ATOM    637  CB  LYS A  78      -3.978  39.816  44.427  1.00 26.77           C  
ATOM    638  CG  LYS A  78      -4.086  40.069  42.928  1.00 29.41           C  
ATOM    639  CD  LYS A  78      -3.097  39.261  42.068  1.00 33.14           C  
ATOM    640  CE  LYS A  78      -2.631  39.960  40.781  1.00 36.33           C  
ATOM    641  NZ  LYS A  78      -2.554  39.060  39.585  1.00 36.49           N1+
ATOM    642  N   ILE A  79      -7.214  40.955  44.404  1.00 22.65           N  
ATOM    643  CA  ILE A  79      -8.526  40.647  43.771  1.00 23.16           C  
ATOM    644  C   ILE A  79      -8.330  41.035  42.306  1.00 23.21           C  
ATOM    645  O   ILE A  79      -8.089  42.204  42.046  1.00 22.76           O  
ATOM    646  CB  ILE A  79      -9.675  41.452  44.435  1.00 22.77           C  
ATOM    647  CG1 ILE A  79      -9.854  41.145  45.919  1.00 22.11           C  
ATOM    648  CG2 ILE A  79     -10.983  41.287  43.702  1.00 22.72           C  
ATOM    649  CD1 ILE A  79     -10.936  41.976  46.566  1.00 21.68           C  
ATOM    650  N   LYS A  80      -8.371  40.085  41.392  1.00 25.33           N  
ATOM    651  CA  LYS A  80      -8.206  40.318  39.942  1.00 26.61           C  
ATOM    652  C   LYS A  80      -9.554  40.099  39.247  1.00 26.72           C  
ATOM    653  O   LYS A  80     -10.145  39.053  39.394  1.00 28.35           O  
ATOM    654  CB  LYS A  80      -7.125  39.387  39.414  1.00 29.42           C  
ATOM    655  CG  LYS A  80      -6.645  39.709  38.013  1.00 33.80           C  
ATOM    656  CD  LYS A  80      -5.565  40.800  37.971  1.00 38.26           C  
ATOM    657  CE  LYS A  80      -4.884  40.977  36.615  1.00 39.60           C  
ATOM    658  NZ  LYS A  80      -5.831  41.490  35.590  1.00 39.53           N1+
ATOM    659  N   GLN A  81      -9.980  41.063  38.461  1.00 28.06           N  
ATOM    660  CA  GLN A  81     -11.249  41.061  37.696  1.00 29.77           C  
ATOM    661  C   GLN A  81     -10.998  40.775  36.226  1.00 27.77           C  
ATOM    662  O   GLN A  81     -10.009  41.245  35.721  1.00 25.53           O  
ATOM    663  CB  GLN A  81     -11.849  42.448  37.749  1.00 32.74           C  
ATOM    664  CG  GLN A  81     -13.120  42.498  38.552  1.00 35.17           C  
ATOM    665  CD  GLN A  81     -14.288  42.160  37.676  1.00 37.60           C  
ATOM    666  NE2 GLN A  81     -14.159  42.463  36.395  1.00 38.31           N  
ATOM    667  OE1 GLN A  81     -15.285  41.622  38.147  1.00 44.42           O  
ATOM    668  N   PHE A  82     -11.898  40.046  35.569  1.00 29.42           N  
ATOM    669  CA  PHE A  82     -11.814  39.782  34.107  1.00 29.06           C  
ATOM    670  C   PHE A  82     -13.179  39.924  33.462  1.00 29.08           C  
ATOM    671  O   PHE A  82     -14.208  39.600  34.099  1.00 27.23           O  
ATOM    672  CB  PHE A  82     -11.282  38.393  33.771  1.00 28.99           C  
ATOM    673  CG  PHE A  82      -9.843  38.183  34.137  1.00 28.09           C  
ATOM    674  CD1 PHE A  82      -8.843  38.682  33.329  1.00 29.09           C  
ATOM    675  CD2 PHE A  82      -9.503  37.459  35.263  1.00 28.30           C  
ATOM    676  CE1 PHE A  82      -7.512  38.512  33.671  1.00 29.78           C  
ATOM    677  CE2 PHE A  82      -8.179  37.278  35.603  1.00 28.14           C  
ATOM    678  CZ  PHE A  82      -7.188  37.809  34.809  1.00 29.42           C  
ATOM    679  N   GLY A  83     -13.123  40.392  32.214  1.00 31.93           N  
ATOM    680  CA  GLY A  83     -14.291  40.793  31.430  1.00 33.74           C  
ATOM    681  C   GLY A  83     -14.956  42.015  32.029  1.00 35.80           C  
ATOM    682  O   GLY A  83     -14.266  43.010  32.278  1.00 34.87           O  
ATOM    683  N   VAL A  84     -16.260  41.927  32.237  1.00 38.45           N  
ATOM    684  CA  VAL A  84     -17.193  43.073  32.070  1.00 43.90           C  
ATOM    685  C   VAL A  84     -17.916  43.246  33.410  1.00 49.47           C  
ATOM    686  O   VAL A  84     -18.027  42.247  34.132  1.00 48.34           O  
ATOM    687  CB  VAL A  84     -18.095  42.754  30.863  1.00 44.75           C  
ATOM    688  CG1 VAL A  84     -19.404  42.078  31.270  1.00 43.23           C  
ATOM    689  CG2 VAL A  84     -18.307  43.974  29.984  1.00 45.52           C  
ATOM    690  N   SER A  85     -18.281  44.470  33.795  1.00 55.35           N  
ATOM    691  CA  SER A  85     -18.435  44.839  35.228  1.00 59.37           C  
ATOM    692  C   SER A  85     -19.861  45.238  35.608  1.00 64.28           C  
ATOM    693  O   SER A  85     -20.016  45.565  36.794  1.00 67.63           O  
ATOM    694  CB  SER A  85     -17.466  45.932  35.583  1.00 62.11           C  
ATOM    695  OG  SER A  85     -16.206  45.382  35.919  1.00 60.78           O  
ATOM    696  N   ASN A  86     -20.856  45.169  34.703  1.00 68.61           N  
ATOM    697  CA  ASN A  86     -22.237  45.704  34.936  1.00 73.20           C  
ATOM    698  C   ASN A  86     -23.219  44.571  35.359  1.00 76.61           C  
ATOM    699  O   ASN A  86     -23.317  43.548  34.636  1.00 78.20           O  
ATOM    700  CB  ASN A  86     -22.683  46.603  33.763  1.00 74.57           C  
ATOM    701  CG  ASN A  86     -22.516  46.022  32.365  1.00 73.34           C  
ATOM    702  ND2 ASN A  86     -23.469  46.279  31.483  1.00 68.32           N  
ATOM    703  OD1 ASN A  86     -21.526  45.362  32.062  1.00 76.08           O  
ATOM    704  N   ILE A  87     -23.889  44.728  36.520  1.00 79.73           N  
ATOM    705  CA  ILE A  87     -25.010  43.878  37.066  1.00 82.15           C  
ATOM    706  C   ILE A  87     -24.509  42.957  38.206  1.00 71.81           C  
ATOM    707  O   ILE A  87     -23.687  43.231  39.087  1.00 56.51           O  
ATOM    708  CB  ILE A  87     -25.729  43.073  35.949  1.00 85.17           C  
ATOM    709  CG1 ILE A  87     -27.240  42.932  36.198  1.00 83.21           C  
ATOM    710  CG2 ILE A  87     -25.057  41.719  35.728  1.00 88.74           C  
ATOM    711  CD1 ILE A  87     -28.093  43.783  35.289  1.00 79.48           C  
TER   
ATOM    712  N   ASP B  -1       2.811  28.384  52.854  1.00 52.28           N  
ATOM    713  CA  ASP B  -1       3.614  28.268  51.579  1.00 50.20           C  
ATOM    714  C   ASP B  -1       2.685  28.427  50.364  1.00 45.25           C  
ATOM    715  O   ASP B  -1       3.095  29.098  49.429  1.00 47.55           O  
ATOM    716  CB  ASP B  -1       4.503  27.005  51.599  1.00 49.29           C  
ATOM    717  CG  ASP B  -1       5.891  27.181  50.986  1.00 50.99           C  
ATOM    718  OD1 ASP B  -1       5.985  27.884  49.969  1.00 55.50           O  
ATOM    719  OD2 ASP B  -1       6.880  26.610  51.519  1.00 45.44           O1-
ATOM    720  N   PRO B   0       1.449  27.835  50.289  1.00 39.35           N  
ATOM    721  CA  PRO B   0       0.517  28.029  49.162  1.00 36.98           C  
ATOM    722  C   PRO B   0      -0.708  28.946  49.396  1.00 32.97           C  
ATOM    723  O   PRO B   0      -1.228  29.062  50.499  1.00 30.23           O  
ATOM    724  CB  PRO B   0      -0.002  26.590  48.948  1.00 35.86           C  
ATOM    725  CG  PRO B   0      -0.088  26.031  50.363  1.00 36.66           C  
ATOM    726  CD  PRO B   0       0.910  26.818  51.210  1.00 38.17           C  
ATOM    727  N   MET B   1      -1.173  29.569  48.334  1.00 31.70           N  
ATOM    728  CA  MET B   1      -2.246  30.580  48.435  1.00 33.75           C  
ATOM    729  C   MET B   1      -3.603  29.894  48.368  1.00 29.58           C  
ATOM    730  O   MET B   1      -3.758  28.914  47.656  1.00 29.14           O  
ATOM    731  CB  MET B   1      -2.181  31.616  47.320  1.00 40.10           C  
ATOM    732  CG  MET B   1      -1.169  32.703  47.593  1.00 46.28           C  
ATOM    733  SD  MET B   1      -0.884  33.695  46.106  1.00 65.03           S  
ATOM    734  CE  MET B   1      -1.137  32.542  44.750  1.00 55.30           C  
ATOM    735  N   PHE B   2      -4.559  30.473  49.065  1.00 24.91           N  
ATOM    736  CA  PHE B   2      -5.969  30.103  49.025  1.00 23.75           C  
ATOM    737  C   PHE B   2      -6.690  31.042  48.034  1.00 23.11           C  
ATOM    738  O   PHE B   2      -6.592  32.268  48.130  1.00 22.95           O  
ATOM    739  CB  PHE B   2      -6.458  30.105  50.469  1.00 24.06           C  
ATOM    740  CG  PHE B   2      -7.918  29.767  50.588  1.00 25.82           C  
ATOM    741  CD1 PHE B   2      -8.374  28.475  50.354  1.00 27.22           C  
ATOM    742  CD2 PHE B   2      -8.855  30.742  50.866  1.00 26.88           C  
ATOM    743  CE1 PHE B   2      -9.725  28.152  50.462  1.00 26.37           C  
ATOM    744  CE2 PHE B   2     -10.205  30.422  50.951  1.00 27.93           C  
ATOM    745  CZ  PHE B   2     -10.641  29.127  50.756  1.00 26.53           C  
ATOM    746  N   ILE B   3      -7.451  30.474  47.104  1.00 22.60           N  
ATOM    747  CA  ILE B   3      -8.018  31.187  45.933  1.00 21.64           C  
ATOM    748  C   ILE B   3      -9.493  30.888  45.798  1.00 21.52           C  
ATOM    749  O   ILE B   3      -9.827  29.733  45.681  1.00 22.28           O  
ATOM    750  CB  ILE B   3      -7.244  30.793  44.679  1.00 21.60           C  
ATOM    751  CG1 ILE B   3      -5.815  31.338  44.804  1.00 22.87           C  
ATOM    752  CG2 ILE B   3      -7.956  31.282  43.428  1.00 20.95           C  
ATOM    753  CD1 ILE B   3      -4.834  30.649  43.941  1.00 23.89           C  
ATOM    754  N   ILE B   4     -10.317  31.935  45.842  1.00 21.78           N  
ATOM    755  CA  ILE B   4     -11.782  31.893  45.591  1.00 20.78           C  
ATOM    756  C   ILE B   4     -12.010  32.357  44.160  1.00 20.83           C  
ATOM    757  O   ILE B   4     -11.671  33.495  43.832  1.00 22.27           O  
ATOM    758  CB  ILE B   4     -12.539  32.774  46.583  1.00 19.71           C  
ATOM    759  CG1 ILE B   4     -12.093  32.471  48.008  1.00 19.22           C  
ATOM    760  CG2 ILE B   4     -14.026  32.555  46.376  1.00 20.18           C  
ATOM    761  CD1 ILE B   4     -12.913  33.077  49.091  1.00 19.06           C  
ATOM    762  N   VAL B   5     -12.594  31.510  43.352  1.00 21.46           N  
ATOM    763  CA  VAL B   5     -12.916  31.857  41.951  1.00 22.58           C  
ATOM    764  C   VAL B   5     -14.438  32.026  41.858  1.00 24.27           C  
ATOM    765  O   VAL B   5     -15.181  31.084  42.233  1.00 25.17           O  
ATOM    766  CB  VAL B   5     -12.349  30.796  41.003  1.00 22.03           C  
ATOM    767  CG1 VAL B   5     -12.769  31.041  39.574  1.00 21.78           C  
ATOM    768  CG2 VAL B   5     -10.828  30.767  41.125  1.00 23.56           C  
ATOM    769  N   CYS B   6     -14.880  33.206  41.426  1.00 22.93           N  
ATOM    770  CA  CYS B   6     -16.319  33.500  41.248  1.00 22.38           C  
ATOM    771  C   CYS B   6     -16.543  33.778  39.770  1.00 21.51           C  
ATOM    772  O   CYS B   6     -15.943  34.758  39.263  1.00 20.54           O  
ATOM    773  CB  CYS B   6     -16.756  34.694  42.102  1.00 23.55           C  
ATOM    774  SG  CYS B   6     -16.488  34.456  43.880  1.00 22.61           S  
ATOM    775  N   TYR B   7     -17.323  32.925  39.108  1.00 21.10           N  
ATOM    776  CA  TYR B   7     -17.608  33.034  37.663  1.00 21.21           C  
ATOM    777  C   TYR B   7     -19.110  33.238  37.471  1.00 21.78           C  
ATOM    778  O   TYR B   7     -19.959  32.328  37.732  1.00 21.77           O  
ATOM    779  CB  TYR B   7     -17.061  31.804  36.935  1.00 22.22           C  
ATOM    780  CG  TYR B   7     -17.147  31.865  35.422  1.00 21.56           C  
ATOM    781  CD1 TYR B   7     -16.938  33.052  34.740  1.00 21.40           C  
ATOM    782  CD2 TYR B   7     -17.365  30.722  34.665  1.00 21.39           C  
ATOM    783  CE1 TYR B   7     -16.976  33.100  33.358  1.00 21.83           C  
ATOM    784  CE2 TYR B   7     -17.457  30.760  33.282  1.00 21.25           C  
ATOM    785  CZ  TYR B   7     -17.243  31.950  32.629  1.00 21.53           C  
ATOM    786  OH  TYR B   7     -17.270  32.018  31.281  1.00 22.44           O  
ATOM    787  N   ASP B   8     -19.452  34.450  37.037  1.00 22.66           N  
ATOM    788  CA  ASP B   8     -20.836  34.867  36.699  1.00 22.65           C  
ATOM    789  C   ASP B   8     -20.973  34.796  35.173  1.00 23.79           C  
ATOM    790  O   ASP B   8     -20.417  35.684  34.481  1.00 24.04           O  
ATOM    791  CB  ASP B   8     -21.075  36.259  37.261  1.00 23.79           C  
ATOM    792  CG  ASP B   8     -22.425  36.853  36.963  1.00 24.03           C  
ATOM    793  OD1 ASP B   8     -23.262  36.097  36.441  1.00 25.58           O  
ATOM    794  OD2 ASP B   8     -22.627  38.061  37.276  1.00 23.87           O1-
ATOM    795  N   VAL B   9     -21.617  33.751  34.649  1.00 23.67           N  
ATOM    796  CA  VAL B   9     -21.846  33.606  33.189  1.00 23.53           C  
ATOM    797  C   VAL B   9     -23.287  33.163  32.966  1.00 23.39           C  
ATOM    798  O   VAL B   9     -23.846  32.449  33.832  1.00 23.02           O  
ATOM    799  CB  VAL B   9     -20.851  32.602  32.581  1.00 24.56           C  
ATOM    800  CG1 VAL B   9     -20.999  31.233  33.196  1.00 24.52           C  
ATOM    801  CG2 VAL B   9     -20.976  32.491  31.061  1.00 24.73           C  
ATOM    802  N   GLU B  10     -23.858  33.547  31.829  1.00 22.33           N  
ATOM    803  CA  GLU B  10     -25.247  33.161  31.486  1.00 21.73           C  
ATOM    804  C   GLU B  10     -25.243  31.659  31.201  1.00 21.83           C  
ATOM    805  O   GLU B  10     -24.277  31.129  30.621  1.00 21.45           O  
ATOM    806  CB  GLU B  10     -25.804  34.024  30.344  1.00 22.31           C  
ATOM    807  CG  GLU B  10     -25.140  33.844  28.978  1.00 23.20           C  
ATOM    808  CD  GLU B  10     -25.480  32.582  28.173  1.00 23.72           C  
ATOM    809  OE1 GLU B  10     -24.733  32.295  27.214  1.00 22.83           O  
ATOM    810  OE2 GLU B  10     -26.475  31.877  28.516  1.00 23.59           O1-
ATOM    811  N   THR B  11     -26.293  30.976  31.612  1.00 22.00           N  
ATOM    812  CA  THR B  11     -26.376  29.527  31.420  1.00 22.28           C  
ATOM    813  C   THR B  11     -27.657  29.236  30.659  1.00 22.39           C  
ATOM    814  O   THR B  11     -28.202  28.128  30.787  1.00 24.43           O  
ATOM    815  CB  THR B  11     -26.237  28.838  32.780  1.00 22.52           C  
ATOM    816  CG2 THR B  11     -24.868  28.994  33.393  1.00 22.01           C  
ATOM    817  OG1 THR B  11     -27.215  29.409  33.634  1.00 22.73           O  
ATOM    818  N   ILE B  12     -28.074  30.186  29.850  1.00 22.16           N  
ATOM    819  CA  ILE B  12     -29.261  30.040  28.976  1.00 23.05           C  
ATOM    820  C   ILE B  12     -28.801  29.350  27.695  1.00 21.00           C  
ATOM    821  O   ILE B  12     -29.465  28.429  27.273  1.00 22.12           O  
ATOM    822  CB  ILE B  12     -29.860  31.416  28.653  1.00 25.85           C  
ATOM    823  CG1 ILE B  12     -30.344  32.164  29.896  1.00 28.36           C  
ATOM    824  CG2 ILE B  12     -30.929  31.285  27.586  1.00 25.93           C  
ATOM    825  CD1 ILE B  12     -30.027  33.687  29.838  1.00 30.21           C  
ATOM    826  N   THR B  13     -27.722  29.818  27.075  1.00 18.45           N  
ATOM    827  CA  THR B  13     -27.158  29.219  25.837  1.00 17.55           C  
ATOM    828  C   THR B  13     -26.283  28.000  26.186  1.00 17.30           C  
ATOM    829  O   THR B  13     -25.648  28.018  27.264  1.00 18.54           O  
ATOM    830  CB  THR B  13     -26.391  30.277  25.034  1.00 16.68           C  
ATOM    831  CG2 THR B  13     -27.137  31.586  24.948  1.00 16.23           C  
ATOM    832  OG1 THR B  13     -25.118  30.507  25.627  1.00 16.17           O  
ATOM    833  N   GLN B  14     -26.217  26.994  25.306  1.00 16.71           N  
ATOM    834  CA  GLN B  14     -25.284  25.833  25.420  1.00 16.25           C  
ATOM    835  C   GLN B  14     -23.836  26.346  25.567  1.00 16.04           C  
ATOM    836  O   GLN B  14     -23.105  25.792  26.352  1.00 15.32           O  
ATOM    837  CB  GLN B  14     -25.335  24.941  24.173  1.00 15.69           C  
ATOM    838  CG  GLN B  14     -26.682  24.335  23.822  1.00 15.32           C  
ATOM    839  CD  GLN B  14     -26.638  23.852  22.385  1.00 15.25           C  
ATOM    840  NE2 GLN B  14     -27.810  23.636  21.792  1.00 14.80           N  
ATOM    841  OE1 GLN B  14     -25.565  23.726  21.781  1.00 14.81           O  
ATOM    842  N   GLU B  15     -23.448  27.381  24.810  1.00 16.53           N  
ATOM    843  CA  GLU B  15     -22.067  27.927  24.830  1.00 16.62           C  
ATOM    844  C   GLU B  15     -21.751  28.415  26.248  1.00 16.91           C  
ATOM    845  O   GLU B  15     -20.631  28.181  26.724  1.00 16.71           O  
ATOM    846  CB  GLU B  15     -21.889  28.996  23.749  1.00 16.33           C  
ATOM    847  CG  GLU B  15     -21.594  28.385  22.377  1.00 16.61           C  
ATOM    848  CD  GLU B  15     -21.020  29.300  21.290  1.00 17.22           C  
ATOM    849  OE1 GLU B  15     -21.127  28.967  20.049  1.00 17.05           O  
ATOM    850  OE2 GLU B  15     -20.487  30.368  21.661  1.00 17.97           O1-
ATOM    851  N   GLY B  16     -22.696  29.103  26.883  1.00 16.67           N  
ATOM    852  CA  GLY B  16     -22.535  29.612  28.238  1.00 16.65           C  
ATOM    853  C   GLY B  16     -22.442  28.488  29.252  1.00 17.22           C  
ATOM    854  O   GLY B  16     -21.610  28.579  30.162  1.00 16.80           O  
ATOM    855  N   ARG B  17     -23.293  27.477  29.162  1.00 18.61           N  
ATOM    856  CA  ARG B  17     -23.191  26.320  30.086  1.00 19.74           C  
ATOM    857  C   ARG B  17     -21.813  25.666  29.902  1.00 19.98           C  
ATOM    858  O   ARG B  17     -21.163  25.344  30.932  1.00 20.75           O  
ATOM    859  CB  ARG B  17     -24.355  25.352  29.881  1.00 20.44           C  
ATOM    860  CG  ARG B  17     -25.701  25.875  30.378  1.00 21.49           C  
ATOM    861  CD  ARG B  17     -26.910  24.929  30.257  1.00 22.14           C  
ATOM    862  NE  ARG B  17     -27.319  24.371  28.946  1.00 22.30           N  
ATOM    863  CZ  ARG B  17     -27.943  25.031  27.964  1.00 24.15           C  
ATOM    864  NH1 ARG B  17     -28.287  24.407  26.838  1.00 25.60           N1+
ATOM    865  NH2 ARG B  17     -28.217  26.321  28.105  1.00 25.08           N  
ATOM    866  N   ALA B  18     -21.345  25.542  28.659  1.00 19.36           N  
ATOM    867  CA  ALA B  18     -20.039  24.923  28.327  1.00 20.20           C  
ATOM    868  C   ALA B  18     -18.876  25.733  28.935  1.00 20.88           C  
ATOM    869  O   ALA B  18     -17.921  25.130  29.475  1.00 22.28           O  
ATOM    870  CB  ALA B  18     -19.911  24.752  26.829  1.00 19.58           C  
ATOM    871  N   ARG B  19     -18.938  27.056  28.889  1.00 21.28           N  
ATOM    872  CA  ARG B  19     -17.883  27.907  29.489  1.00 21.68           C  
ATOM    873  C   ARG B  19     -17.870  27.630  30.994  1.00 21.70           C  
ATOM    874  O   ARG B  19     -16.736  27.565  31.558  1.00 20.94           O  
ATOM    875  CB  ARG B  19     -18.073  29.390  29.146  1.00 21.82           C  
ATOM    876  CG  ARG B  19     -17.783  29.709  27.686  1.00 23.10           C  
ATOM    877  CD  ARG B  19     -17.436  31.160  27.409  1.00 23.46           C  
ATOM    878  NE  ARG B  19     -18.500  32.072  27.814  1.00 25.02           N  
ATOM    879  CZ  ARG B  19     -19.633  32.256  27.124  1.00 25.07           C  
ATOM    880  NH1 ARG B  19     -20.543  33.124  27.531  1.00 25.00           N1+
ATOM    881  NH2 ARG B  19     -19.862  31.554  26.026  1.00 25.16           N  
ATOM    882  N   LEU B  20     -19.039  27.451  31.628  1.00 20.74           N  
ATOM    883  CA  LEU B  20     -19.058  27.235  33.098  1.00 22.22           C  
ATOM    884  C   LEU B  20     -18.463  25.859  33.400  1.00 24.45           C  
ATOM    885  O   LEU B  20     -17.707  25.727  34.381  1.00 24.32           O  
ATOM    886  CB  LEU B  20     -20.470  27.331  33.666  1.00 21.05           C  
ATOM    887  CG  LEU B  20     -20.573  26.986  35.152  1.00 20.64           C  
ATOM    888  CD1 LEU B  20     -19.781  27.964  35.983  1.00 19.63           C  
ATOM    889  CD2 LEU B  20     -22.022  26.954  35.594  1.00 20.75           C  
ATOM    890  N   ARG B  21     -18.812  24.876  32.578  1.00 26.86           N  
ATOM    891  CA  ARG B  21     -18.314  23.490  32.722  1.00 29.01           C  
ATOM    892  C   ARG B  21     -16.784  23.539  32.611  1.00 28.01           C  
ATOM    893  O   ARG B  21     -16.111  22.889  33.413  1.00 30.44           O  
ATOM    894  CB  ARG B  21     -19.009  22.597  31.681  1.00 31.97           C  
ATOM    895  CG  ARG B  21     -19.249  21.140  32.083  1.00 33.16           C  
ATOM    896  CD  ARG B  21     -20.610  20.596  31.677  1.00 33.59           C  
ATOM    897  NE  ARG B  21     -20.806  20.870  30.244  1.00 36.11           N  
ATOM    898  CZ  ARG B  21     -21.943  21.273  29.649  1.00 34.28           C  
ATOM    899  NH1 ARG B  21     -21.948  21.490  28.345  1.00 32.29           N1+
ATOM    900  NH2 ARG B  21     -23.054  21.462  30.346  1.00 34.41           N  
ATOM    901  N   LYS B  22     -16.249  24.335  31.702  1.00 26.51           N  
ATOM    902  CA  LYS B  22     -14.808  24.290  31.386  1.00 28.03           C  
ATOM    903  C   LYS B  22     -14.050  24.959  32.530  1.00 27.73           C  
ATOM    904  O   LYS B  22     -12.923  24.506  32.874  1.00 27.45           O  
ATOM    905  CB  LYS B  22     -14.563  24.974  30.048  1.00 30.15           C  
ATOM    906  CG  LYS B  22     -13.241  24.607  29.418  1.00 32.53           C  
ATOM    907  CD  LYS B  22     -13.088  25.183  28.041  1.00 36.77           C  
ATOM    908  CE  LYS B  22     -11.713  24.937  27.431  1.00 40.08           C  
ATOM    909  NZ  LYS B  22     -11.777  24.918  25.941  1.00 41.35           N1+
ATOM    910  N   VAL B  23     -14.644  25.996  33.117  1.00 25.35           N  
ATOM    911  CA  VAL B  23     -14.019  26.688  34.281  1.00 25.59           C  
ATOM    912  C   VAL B  23     -14.018  25.721  35.473  1.00 24.57           C  
ATOM    913  O   VAL B  23     -12.991  25.575  36.146  1.00 23.65           O  
ATOM    914  CB  VAL B  23     -14.713  28.033  34.597  1.00 24.73           C  
ATOM    915  CG1 VAL B  23     -14.341  28.578  35.976  1.00 23.60           C  
ATOM    916  CG2 VAL B  23     -14.394  29.049  33.525  1.00 25.33           C  
ATOM    917  N   ALA B  24     -15.154  25.094  35.719  1.00 24.69           N  
ATOM    918  CA  ALA B  24     -15.323  24.108  36.797  1.00 25.91           C  
ATOM    919  C   ALA B  24     -14.205  23.066  36.683  1.00 24.86           C  
ATOM    920  O   ALA B  24     -13.521  22.832  37.668  1.00 25.45           O  
ATOM    921  CB  ALA B  24     -16.700  23.493  36.722  1.00 25.74           C  
ATOM    922  N   LYS B  25     -13.972  22.546  35.495  1.00 25.52           N  
ATOM    923  CA  LYS B  25     -13.011  21.432  35.288  1.00 27.95           C  
ATOM    924  C   LYS B  25     -11.568  21.895  35.525  1.00 28.07           C  
ATOM    925  O   LYS B  25     -10.779  21.167  36.149  1.00 29.48           O  
ATOM    926  CB  LYS B  25     -13.211  20.901  33.881  1.00 29.39           C  
ATOM    927  CG  LYS B  25     -12.483  19.631  33.510  1.00 31.52           C  
ATOM    928  CD  LYS B  25     -13.131  19.073  32.220  1.00 33.55           C  
ATOM    929  CE  LYS B  25     -12.813  17.632  31.899  1.00 34.48           C  
ATOM    930  NZ  LYS B  25     -11.490  17.562  31.249  1.00 34.61           N1+
ATOM    931  N   THR B  26     -11.238  23.110  35.129  1.00 28.25           N  
ATOM    932  CA  THR B  26      -9.938  23.721  35.473  1.00 28.02           C  
ATOM    933  C   THR B  26      -9.811  23.860  36.996  1.00 29.86           C  
ATOM    934  O   THR B  26      -8.742  23.536  37.524  1.00 31.39           O  
ATOM    935  CB  THR B  26      -9.782  25.076  34.784  1.00 27.98           C  
ATOM    936  CG2 THR B  26      -8.381  25.599  34.967  1.00 28.09           C  
ATOM    937  OG1 THR B  26     -10.104  24.975  33.397  1.00 26.06           O  
ATOM    938  N   CYS B  27     -10.838  24.351  37.689  1.00 30.85           N  
ATOM    939  CA  CYS B  27     -10.733  24.659  39.142  1.00 32.98           C  
ATOM    940  C   CYS B  27     -10.703  23.368  39.956  1.00 33.98           C  
ATOM    941  O   CYS B  27     -10.102  23.400  41.025  1.00 31.18           O  
ATOM    942  CB  CYS B  27     -11.867  25.541  39.641  1.00 33.39           C  
ATOM    943  SG  CYS B  27     -11.767  27.229  38.992  1.00 31.90           S  
ATOM    944  N   GLU B  28     -11.290  22.274  39.452  1.00 36.76           N  
ATOM    945  CA  GLU B  28     -11.566  21.081  40.297  1.00 36.83           C  
ATOM    946  C   GLU B  28     -10.313  20.217  40.361  1.00 35.86           C  
ATOM    947  O   GLU B  28     -10.203  19.432  41.292  1.00 39.74           O  
ATOM    948  CB  GLU B  28     -12.822  20.330  39.860  1.00 38.06           C  
ATOM    949  CG  GLU B  28     -14.086  21.071  40.266  1.00 39.05           C  
ATOM    950  CD  GLU B  28     -15.413  20.380  39.986  1.00 43.04           C  
ATOM    951  OE1 GLU B  28     -15.790  19.477  40.759  1.00 45.31           O  
ATOM    952  OE2 GLU B  28     -16.095  20.768  39.017  1.00 46.66           O1-
ATOM    953  N   SER B  29      -9.348  20.459  39.493  1.00 33.12           N  
ATOM    954  CA  SER B  29      -8.029  19.795  39.562  1.00 31.76           C  
ATOM    955  C   SER B  29      -7.115  20.537  40.540  1.00 29.41           C  
ATOM    956  O   SER B  29      -5.977  20.074  40.727  1.00 29.25           O  
ATOM    957  CB  SER B  29      -7.439  19.744  38.190  1.00 33.66           C  
ATOM    958  OG  SER B  29      -7.312  21.061  37.679  1.00 34.77           O  
ATOM    959  N   HIS B  30      -7.585  21.633  41.147  1.00 27.99           N  
ATOM    960  CA  HIS B  30      -6.832  22.423  42.161  1.00 27.74           C  
ATOM    961  C   HIS B  30      -7.676  22.700  43.399  1.00 27.26           C  
ATOM    962  O   HIS B  30      -7.245  23.507  44.215  1.00 28.39           O  
ATOM    963  CB  HIS B  30      -6.355  23.762  41.605  1.00 27.37           C  
ATOM    964  CG  HIS B  30      -5.513  23.620  40.399  1.00 28.26           C  
ATOM    965  CD2 HIS B  30      -5.761  23.878  39.095  1.00 29.53           C  
ATOM    966  ND1 HIS B  30      -4.231  23.151  40.478  1.00 29.61           N  
ATOM    967  CE1 HIS B  30      -3.705  23.114  39.259  1.00 29.97           C  
ATOM    968  NE2 HIS B  30      -4.619  23.567  38.389  1.00 30.08           N  
ATOM    969  N   GLY B  31      -8.839  22.083  43.540  1.00 28.00           N  
ATOM    970  CA  GLY B  31      -9.750  22.398  44.651  1.00 28.41           C  
ATOM    971  C   GLY B  31     -11.149  21.884  44.402  1.00 29.66           C  
ATOM    972  O   GLY B  31     -11.313  20.921  43.660  1.00 30.60           O  
ATOM    973  N   GLN B  32     -12.120  22.591  44.962  1.00 31.67           N  
ATOM    974  CA  GLN B  32     -13.498  22.151  45.251  1.00 32.51           C  
ATOM    975  C   GLN B  32     -14.493  23.172  44.665  1.00 31.54           C  
ATOM    976  O   GLN B  32     -14.271  24.404  44.772  1.00 30.31           O  
ATOM    977  CB  GLN B  32     -13.575  22.070  46.775  1.00 36.22           C  
ATOM    978  CG  GLN B  32     -14.671  21.187  47.327  1.00 39.86           C  
ATOM    979  CD  GLN B  32     -14.364  19.711  47.196  1.00 43.91           C  
ATOM    980  NE2 GLN B  32     -15.434  18.959  46.980  1.00 45.15           N  
ATOM    981  OE1 GLN B  32     -13.210  19.245  47.280  1.00 41.09           O  
ATOM    982  N   ARG B  33     -15.551  22.671  44.060  1.00 28.41           N  
ATOM    983  CA  ARG B  33     -16.731  23.460  43.697  1.00 26.35           C  
ATOM    984  C   ARG B  33     -17.599  23.625  44.936  1.00 26.29           C  
ATOM    985  O   ARG B  33     -18.011  22.599  45.495  1.00 26.29           O  
ATOM    986  CB  ARG B  33     -17.520  22.742  42.620  1.00 25.64           C  
ATOM    987  CG  ARG B  33     -18.542  23.658  41.980  1.00 27.16           C  
ATOM    988  CD  ARG B  33     -19.297  22.923  40.924  1.00 26.47           C  
ATOM    989  NE  ARG B  33     -20.007  23.836  40.075  1.00 25.76           N  
ATOM    990  CZ  ARG B  33     -20.413  23.559  38.832  1.00 27.26           C  
ATOM    991  NH1 ARG B  33     -20.132  22.401  38.255  1.00 24.80           N1+
ATOM    992  NH2 ARG B  33     -21.050  24.486  38.126  1.00 29.07           N  
ATOM    993  N   VAL B  34     -17.844  24.851  45.401  1.00 23.89           N  
ATOM    994  CA  VAL B  34     -18.526  25.011  46.710  1.00 22.40           C  
ATOM    995  C   VAL B  34     -19.906  25.629  46.464  1.00 23.21           C  
ATOM    996  O   VAL B  34     -20.734  25.622  47.372  1.00 23.36           O  
ATOM    997  CB  VAL B  34     -17.638  25.820  47.665  1.00 22.67           C  
ATOM    998  CG1 VAL B  34     -16.407  25.048  48.065  1.00 21.47           C  
ATOM    999  CG2 VAL B  34     -17.224  27.184  47.098  1.00 21.73           C  
ATOM   1000  N   GLN B  35     -20.140  26.097  45.246  1.00 23.91           N  
ATOM   1001  CA  GLN B  35     -21.421  26.658  44.777  1.00 24.26           C  
ATOM   1002  C   GLN B  35     -21.518  26.489  43.260  1.00 24.70           C  
ATOM   1003  O   GLN B  35     -20.517  26.184  42.653  1.00 22.00           O  
ATOM   1004  CB  GLN B  35     -21.507  28.150  45.135  1.00 24.42           C  
ATOM   1005  CG  GLN B  35     -22.140  28.414  46.493  1.00 24.50           C  
ATOM   1006  CD  GLN B  35     -22.644  29.823  46.664  1.00 24.72           C  
ATOM   1007  NE2 GLN B  35     -23.269  30.056  47.801  1.00 24.05           N  
ATOM   1008  OE1 GLN B  35     -22.470  30.689  45.807  1.00 25.23           O  
ATOM   1009  N   LYS B  36     -22.684  26.758  42.680  1.00 27.10           N  
ATOM   1010  CA  LYS B  36     -22.841  26.664  41.221  1.00 30.89           C  
ATOM   1011  C   LYS B  36     -21.598  27.275  40.575  1.00 30.16           C  
ATOM   1012  O   LYS B  36     -20.981  26.641  39.708  1.00 28.78           O  
ATOM   1013  CB  LYS B  36     -24.099  27.391  40.743  1.00 36.21           C  
ATOM   1014  CG  LYS B  36     -25.052  26.541  39.917  1.00 42.54           C  
ATOM   1015  CD  LYS B  36     -25.425  27.102  38.551  1.00 50.57           C  
ATOM   1016  CE  LYS B  36     -25.726  25.973  37.571  1.00 55.57           C  
ATOM   1017  NZ  LYS B  36     -26.382  26.466  36.337  1.00 56.02           N1+
ATOM   1018  N   SER B  37     -21.250  28.492  40.954  1.00 30.77           N  
ATOM   1019  CA  SER B  37     -20.270  29.287  40.184  1.00 30.00           C  
ATOM   1020  C   SER B  37     -19.166  29.825  41.105  1.00 28.88           C  
ATOM   1021  O   SER B  37     -18.481  30.770  40.662  1.00 28.01           O  
ATOM   1022  CB  SER B  37     -20.990  30.376  39.481  1.00 31.89           C  
ATOM   1023  OG  SER B  37     -21.344  31.382  40.415  1.00 35.91           O  
ATOM   1024  N   VAL B  38     -18.966  29.208  42.284  1.00 26.95           N  
ATOM   1025  CA  VAL B  38     -17.834  29.519  43.214  1.00 26.31           C  
ATOM   1026  C   VAL B  38     -16.993  28.267  43.496  1.00 25.13           C  
ATOM   1027  O   VAL B  38     -17.578  27.243  43.880  1.00 26.68           O  
ATOM   1028  CB  VAL B  38     -18.350  30.101  44.549  1.00 24.33           C  
ATOM   1029  CG1 VAL B  38     -17.202  30.584  45.414  1.00 22.75           C  
ATOM   1030  CG2 VAL B  38     -19.424  31.155  44.363  1.00 22.02           C  
ATOM   1031  N   PHE B  39     -15.670  28.389  43.380  1.00 24.79           N  
ATOM   1032  CA  PHE B  39     -14.651  27.335  43.603  1.00 24.63           C  
ATOM   1033  C   PHE B  39     -13.591  27.858  44.585  1.00 25.81           C  
ATOM   1034  O   PHE B  39     -13.198  29.044  44.505  1.00 26.25           O  
ATOM   1035  CB  PHE B  39     -13.967  26.940  42.291  1.00 25.01           C  
ATOM   1036  CG  PHE B  39     -14.938  26.700  41.178  1.00 27.16           C  
ATOM   1037  CD1 PHE B  39     -15.441  27.762  40.415  1.00 27.45           C  
ATOM   1038  CD2 PHE B  39     -15.433  25.431  40.954  1.00 28.34           C  
ATOM   1039  CE1 PHE B  39     -16.387  27.554  39.423  1.00 26.18           C  
ATOM   1040  CE2 PHE B  39     -16.379  25.224  39.956  1.00 29.66           C  
ATOM   1041  CZ  PHE B  39     -16.869  26.290  39.207  1.00 28.17           C  
ATOM   1042  N   GLU B  40     -13.097  26.963  45.440  1.00 25.15           N  
ATOM   1043  CA  GLU B  40     -11.964  27.220  46.353  1.00 24.88           C  
ATOM   1044  C   GLU B  40     -10.755  26.395  45.894  1.00 25.49           C  
ATOM   1045  O   GLU B  40     -10.887  25.182  45.785  1.00 28.89           O  
ATOM   1046  CB  GLU B  40     -12.326  26.836  47.777  1.00 24.24           C  
ATOM   1047  CG  GLU B  40     -13.378  27.693  48.384  1.00 25.39           C  
ATOM   1048  CD  GLU B  40     -13.765  27.298  49.803  1.00 26.46           C  
ATOM   1049  OE1 GLU B  40     -13.075  26.437  50.361  1.00 30.91           O  
ATOM   1050  OE2 GLU B  40     -14.708  27.914  50.385  1.00 25.49           O1-
ATOM   1051  N   CYS B  41      -9.611  27.025  45.667  1.00 23.64           N  
ATOM   1052  CA  CYS B  41      -8.432  26.386  45.068  1.00 23.24           C  
ATOM   1053  C   CYS B  41      -7.216  26.733  45.919  1.00 23.73           C  
ATOM   1054  O   CYS B  41      -7.265  27.742  46.612  1.00 23.30           O  
ATOM   1055  CB  CYS B  41      -8.245  26.834  43.624  1.00 23.44           C  
ATOM   1056  SG  CYS B  41      -9.657  26.478  42.523  1.00 24.61           S  
ATOM   1057  N   GLN B  42      -6.204  25.864  45.902  1.00 24.95           N  
ATOM   1058  CA  GLN B  42      -4.850  26.101  46.459  1.00 25.90           C  
ATOM   1059  C   GLN B  42      -3.798  25.881  45.373  1.00 26.87           C  
ATOM   1060  O   GLN B  42      -3.882  24.870  44.641  1.00 26.54           O  
ATOM   1061  CB  GLN B  42      -4.633  25.229  47.684  1.00 26.22           C  
ATOM   1062  CG  GLN B  42      -5.564  25.660  48.799  1.00 28.09           C  
ATOM   1063  CD  GLN B  42      -5.090  25.353  50.194  1.00 30.07           C  
ATOM   1064  NE2 GLN B  42      -5.913  24.585  50.888  1.00 29.80           N  
ATOM   1065  OE1 GLN B  42      -4.068  25.860  50.680  1.00 34.44           O  
ATOM   1066  N   LEU B  43      -2.889  26.841  45.247  1.00 28.71           N  
ATOM   1067  CA  LEU B  43      -1.781  26.838  44.272  1.00 31.78           C  
ATOM   1068  C   LEU B  43      -0.580  27.504  44.911  1.00 31.88           C  
ATOM   1069  O   LEU B  43      -0.761  28.504  45.627  1.00 29.44           O  
ATOM   1070  CB  LEU B  43      -2.198  27.635  43.033  1.00 33.74           C  
ATOM   1071  CG  LEU B  43      -3.142  26.891  42.100  1.00 35.56           C  
ATOM   1072  CD1 LEU B  43      -4.483  27.590  41.983  1.00 38.36           C  
ATOM   1073  CD2 LEU B  43      -2.551  26.743  40.724  1.00 37.50           C  
ATOM   1074  N   GLU B  44       0.592  26.994  44.599  1.00 36.86           N  
ATOM   1075  CA  GLU B  44       1.861  27.712  44.878  1.00 40.95           C  
ATOM   1076  C   GLU B  44       1.842  28.916  43.938  1.00 41.94           C  
ATOM   1077  O   GLU B  44       1.185  28.884  42.907  1.00 43.40           O  
ATOM   1078  CB  GLU B  44       3.046  26.742  44.845  1.00 40.26           C  
ATOM   1079  CG  GLU B  44       4.109  27.103  45.855  1.00 43.05           C  
ATOM   1080  CD  GLU B  44       4.604  25.961  46.714  1.00 43.59           C  
ATOM   1081  OE1 GLU B  44       4.117  25.840  47.868  1.00 43.22           O  
ATOM   1082  OE2 GLU B  44       5.479  25.221  46.224  1.00 43.38           O1-
ATOM   1083  N   PRO B  45       2.441  30.048  44.362  1.00 44.02           N  
ATOM   1084  CA  PRO B  45       2.554  31.267  43.558  1.00 41.64           C  
ATOM   1085  C   PRO B  45       2.969  31.127  42.095  1.00 38.21           C  
ATOM   1086  O   PRO B  45       2.401  31.818  41.305  1.00 39.20           O  
ATOM   1087  CB  PRO B  45       3.674  31.960  44.347  1.00 42.84           C  
ATOM   1088  CG  PRO B  45       3.244  31.744  45.789  1.00 44.92           C  
ATOM   1089  CD  PRO B  45       2.590  30.374  45.805  1.00 44.58           C  
ATOM   1090  N   ALA B  46       3.950  30.291  41.769  1.00 38.24           N  
ATOM   1091  CA  ALA B  46       4.481  30.165  40.384  1.00 37.77           C  
ATOM   1092  C   ALA B  46       3.327  29.703  39.486  1.00 38.06           C  
ATOM   1093  O   ALA B  46       3.122  30.266  38.372  1.00 40.24           O  
ATOM   1094  CB  ALA B  46       5.675  29.234  40.324  1.00 35.33           C  
ATOM   1095  N   ASP B  47       2.519  28.783  40.002  1.00 37.02           N  
ATOM   1096  CA  ASP B  47       1.463  28.118  39.198  1.00 37.81           C  
ATOM   1097  C   ASP B  47       0.256  29.036  39.064  1.00 36.41           C  
ATOM   1098  O   ASP B  47      -0.503  28.789  38.149  1.00 35.65           O  
ATOM   1099  CB  ASP B  47       1.044  26.780  39.800  1.00 37.19           C  
ATOM   1100  CG  ASP B  47       2.227  25.849  39.923  1.00 37.58           C  
ATOM   1101  OD1 ASP B  47       2.809  25.523  38.866  1.00 36.11           O  
ATOM   1102  OD2 ASP B  47       2.602  25.540  41.075  1.00 37.16           O1-
ATOM   1103  N   TYR B  48       0.122  30.055  39.916  1.00 36.99           N  
ATOM   1104  CA  TYR B  48      -1.043  30.969  39.928  1.00 37.35           C  
ATOM   1105  C   TYR B  48      -1.220  31.612  38.548  1.00 39.64           C  
ATOM   1106  O   TYR B  48      -2.377  31.664  38.075  1.00 39.22           O  
ATOM   1107  CB  TYR B  48      -0.921  32.095  40.954  1.00 35.71           C  
ATOM   1108  CG  TYR B  48      -2.056  33.072  40.812  1.00 34.74           C  
ATOM   1109  CD1 TYR B  48      -3.332  32.696  41.151  1.00 34.26           C  
ATOM   1110  CD2 TYR B  48      -1.878  34.324  40.252  1.00 34.72           C  
ATOM   1111  CE1 TYR B  48      -4.396  33.564  41.015  1.00 35.60           C  
ATOM   1112  CE2 TYR B  48      -2.935  35.187  40.053  1.00 34.73           C  
ATOM   1113  CZ  TYR B  48      -4.205  34.820  40.458  1.00 35.84           C  
ATOM   1114  OH  TYR B  48      -5.266  35.673  40.269  1.00 33.14           O  
ATOM   1115  N   LEU B  49      -0.141  32.146  37.960  1.00 41.04           N  
ATOM   1116  CA  LEU B  49      -0.257  33.016  36.754  1.00 40.66           C  
ATOM   1117  C   LEU B  49      -0.753  32.181  35.576  1.00 39.32           C  
ATOM   1118  O   LEU B  49      -1.602  32.672  34.827  1.00 41.55           O  
ATOM   1119  CB  LEU B  49       1.067  33.705  36.419  1.00 40.22           C  
ATOM   1120  CG  LEU B  49       1.189  35.134  36.951  1.00 41.72           C  
ATOM   1121  CD1 LEU B  49       1.243  35.151  38.490  1.00 42.48           C  
ATOM   1122  CD2 LEU B  49       2.411  35.826  36.345  1.00 41.90           C  
ATOM   1123  N   GLN B  50      -0.225  30.979  35.427  1.00 37.39           N  
ATOM   1124  CA  GLN B  50      -0.610  30.037  34.356  1.00 38.28           C  
ATOM   1125  C   GLN B  50      -2.088  29.643  34.511  1.00 38.72           C  
ATOM   1126  O   GLN B  50      -2.813  29.562  33.477  1.00 38.11           O  
ATOM   1127  CB  GLN B  50       0.344  28.863  34.433  1.00 39.76           C  
ATOM   1128  CG  GLN B  50      -0.238  27.569  33.918  1.00 42.05           C  
ATOM   1129  CD  GLN B  50       0.863  26.552  34.029  1.00 45.39           C  
ATOM   1130  NE2 GLN B  50       1.444  26.220  32.882  1.00 45.94           N  
ATOM   1131  OE1 GLN B  50       1.237  26.142  35.139  1.00 46.62           O  
ATOM   1132  N   PHE B  51      -2.523  29.416  35.755  1.00 36.66           N  
ATOM   1133  CA  PHE B  51      -3.937  29.123  36.123  1.00 33.53           C  
ATOM   1134  C   PHE B  51      -4.846  30.314  35.776  1.00 32.29           C  
ATOM   1135  O   PHE B  51      -5.936  30.122  35.199  1.00 31.96           O  
ATOM   1136  CB  PHE B  51      -3.985  28.788  37.608  1.00 32.70           C  
ATOM   1137  CG  PHE B  51      -5.359  28.736  38.226  1.00 33.17           C  
ATOM   1138  CD1 PHE B  51      -6.187  27.642  38.015  1.00 32.74           C  
ATOM   1139  CD2 PHE B  51      -5.802  29.745  39.069  1.00 32.35           C  
ATOM   1140  CE1 PHE B  51      -7.433  27.552  38.628  1.00 32.43           C  
ATOM   1141  CE2 PHE B  51      -7.047  29.655  39.677  1.00 33.47           C  
ATOM   1142  CZ  PHE B  51      -7.856  28.551  39.470  1.00 33.19           C  
ATOM   1143  N   GLU B  52      -4.415  31.521  36.143  1.00 29.73           N  
ATOM   1144  CA  GLU B  52      -5.181  32.765  35.920  1.00 27.50           C  
ATOM   1145  C   GLU B  52      -5.358  32.973  34.413  1.00 27.20           C  
ATOM   1146  O   GLU B  52      -6.492  33.241  33.971  1.00 24.99           O  
ATOM   1147  CB  GLU B  52      -4.457  33.916  36.598  1.00 27.22           C  
ATOM   1148  CG  GLU B  52      -5.254  35.184  36.524  1.00 27.22           C  
ATOM   1149  CD  GLU B  52      -4.476  36.411  36.934  1.00 26.94           C  
ATOM   1150  OE1 GLU B  52      -3.787  36.962  36.072  1.00 26.69           O  
ATOM   1151  OE2 GLU B  52      -4.570  36.803  38.109  1.00 28.61           O1-
ATOM   1152  N   ALA B  53      -4.289  32.800  33.634  1.00 27.70           N  
ATOM   1153  CA  ALA B  53      -4.336  32.889  32.160  1.00 27.40           C  
ATOM   1154  C   ALA B  53      -5.291  31.808  31.623  1.00 29.06           C  
ATOM   1155  O   ALA B  53      -6.046  32.107  30.703  1.00 32.61           O  
ATOM   1156  CB  ALA B  53      -2.950  32.759  31.577  1.00 25.89           C  
ATOM   1157  N   LYS B  54      -5.266  30.589  32.155  1.00 29.34           N  
ATOM   1158  CA  LYS B  54      -6.062  29.489  31.566  1.00 30.44           C  
ATOM   1159  C   LYS B  54      -7.553  29.827  31.715  1.00 32.58           C  
ATOM   1160  O   LYS B  54      -8.268  29.694  30.703  1.00 35.82           O  
ATOM   1161  CB  LYS B  54      -5.691  28.148  32.188  1.00 31.73           C  
ATOM   1162  CG  LYS B  54      -6.028  26.944  31.329  1.00 34.24           C  
ATOM   1163  CD  LYS B  54      -6.103  25.647  32.097  1.00 37.71           C  
ATOM   1164  CE  LYS B  54      -5.032  25.442  33.172  1.00 40.09           C  
ATOM   1165  NZ  LYS B  54      -3.751  24.911  32.631  1.00 40.76           N1+
ATOM   1166  N   LEU B  55      -8.009  30.264  32.895  1.00 30.39           N  
ATOM   1167  CA  LEU B  55      -9.425  30.653  33.139  1.00 30.03           C  
ATOM   1168  C   LEU B  55      -9.823  31.829  32.238  1.00 31.02           C  
ATOM   1169  O   LEU B  55     -10.887  31.794  31.611  1.00 31.72           O  
ATOM   1170  CB  LEU B  55      -9.580  31.061  34.601  1.00 28.52           C  
ATOM   1171  CG  LEU B  55      -9.364  29.950  35.610  1.00 28.77           C  
ATOM   1172  CD1 LEU B  55      -9.534  30.498  37.000  1.00 29.04           C  
ATOM   1173  CD2 LEU B  55     -10.316  28.787  35.388  1.00 29.73           C  
ATOM   1174  N   SER B  56      -9.001  32.861  32.234  1.00 31.86           N  
ATOM   1175  CA  SER B  56      -9.173  34.092  31.430  1.00 32.07           C  
ATOM   1176  C   SER B  56      -9.470  33.726  29.966  1.00 33.15           C  
ATOM   1177  O   SER B  56     -10.402  34.306  29.379  1.00 35.51           O  
ATOM   1178  CB  SER B  56      -7.936  34.939  31.595  1.00 31.69           C  
ATOM   1179  OG  SER B  56      -7.740  35.785  30.496  1.00 33.67           O  
ATOM   1180  N   LYS B  57      -8.715  32.779  29.410  1.00 33.32           N  
ATOM   1181  CA  LYS B  57      -8.740  32.399  27.975  1.00 35.02           C  
ATOM   1182  C   LYS B  57     -10.109  31.790  27.654  1.00 34.27           C  
ATOM   1183  O   LYS B  57     -10.535  31.941  26.518  1.00 35.59           O  
ATOM   1184  CB  LYS B  57      -7.570  31.459  27.653  1.00 37.97           C  
ATOM   1185  CG  LYS B  57      -7.736  30.500  26.471  1.00 42.32           C  
ATOM   1186  CD  LYS B  57      -8.097  29.032  26.866  1.00 44.45           C  
ATOM   1187  CE  LYS B  57      -8.635  28.180  25.721  1.00 44.96           C  
ATOM   1188  NZ  LYS B  57      -7.637  27.939  24.639  1.00 43.12           N1+
ATOM   1189  N   ILE B  58     -10.749  31.130  28.625  1.00 33.31           N  
ATOM   1190  CA  ILE B  58     -11.997  30.325  28.440  1.00 31.20           C  
ATOM   1191  C   ILE B  58     -13.202  31.258  28.329  1.00 31.52           C  
ATOM   1192  O   ILE B  58     -14.126  30.907  27.566  1.00 30.21           O  
ATOM   1193  CB  ILE B  58     -12.191  29.348  29.611  1.00 29.86           C  
ATOM   1194  CG1 ILE B  58     -11.174  28.211  29.559  1.00 29.64           C  
ATOM   1195  CG2 ILE B  58     -13.625  28.841  29.684  1.00 29.38           C  
ATOM   1196  CD1 ILE B  58     -10.932  27.518  30.880  1.00 28.56           C  
ATOM   1197  N   ILE B  59     -13.212  32.348  29.099  1.00 30.27           N  
ATOM   1198  CA  ILE B  59     -14.413  33.219  29.209  1.00 32.93           C  
ATOM   1199  C   ILE B  59     -14.561  34.066  27.921  1.00 32.11           C  
ATOM   1200  O   ILE B  59     -13.548  34.301  27.214  1.00 30.80           O  
ATOM   1201  CB  ILE B  59     -14.382  34.099  30.490  1.00 34.33           C  
ATOM   1202  CG1 ILE B  59     -13.392  35.259  30.375  1.00 34.48           C  
ATOM   1203  CG2 ILE B  59     -14.130  33.286  31.751  1.00 33.99           C  
ATOM   1204  CD1 ILE B  59     -13.646  36.355  31.380  1.00 35.96           C  
ATOM   1205  N   ASN B  60     -15.806  34.481  27.631  1.00 31.39           N  
ATOM   1206  CA  ASN B  60     -16.163  35.668  26.818  1.00 31.82           C  
ATOM   1207  C   ASN B  60     -15.919  36.900  27.677  1.00 30.80           C  
ATOM   1208  O   ASN B  60     -16.750  37.166  28.601  1.00 25.87           O  
ATOM   1209  CB  ASN B  60     -17.651  35.770  26.483  1.00 33.74           C  
ATOM   1210  CG  ASN B  60     -18.067  35.457  25.062  1.00 35.38           C  
ATOM   1211  ND2 ASN B  60     -17.714  34.279  24.562  1.00 35.90           N  
ATOM   1212  OD1 ASN B  60     -18.737  36.276  24.440  1.00 33.61           O  
ATOM   1213  N   SER B  61     -14.844  37.611  27.396  1.00 32.17           N  
ATOM   1214  CA  SER B  61     -14.442  38.799  28.187  1.00 34.99           C  
ATOM   1215  C   SER B  61     -15.435  39.941  27.923  1.00 35.22           C  
ATOM   1216  O   SER B  61     -15.552  40.825  28.771  1.00 31.85           O  
ATOM   1217  CB  SER B  61     -13.002  39.152  27.910  1.00 35.88           C  
ATOM   1218  OG  SER B  61     -12.521  38.426  26.772  1.00 38.54           O  
ATOM   1219  N   LYS B  62     -16.206  39.884  26.828  1.00 36.65           N  
ATOM   1220  CA  LYS B  62     -17.142  40.988  26.482  1.00 35.55           C  
ATOM   1221  C   LYS B  62     -18.505  40.760  27.150  1.00 31.99           C  
ATOM   1222  O   LYS B  62     -19.355  41.619  27.020  1.00 31.29           O  
ATOM   1223  CB  LYS B  62     -17.284  41.123  24.968  1.00 39.05           C  
ATOM   1224  CG  LYS B  62     -16.312  40.286  24.137  1.00 42.01           C  
ATOM   1225  CD  LYS B  62     -16.420  40.564  22.678  1.00 42.11           C  
ATOM   1226  CE  LYS B  62     -15.431  41.604  22.212  1.00 42.55           C  
ATOM   1227  NZ  LYS B  62     -15.268  41.493  20.746  1.00 43.02           N1+
ATOM   1228  N   THR B  63     -18.676  39.672  27.887  1.00 29.33           N  
ATOM   1229  CA  THR B  63     -19.996  39.146  28.271  1.00 27.01           C  
ATOM   1230  C   THR B  63     -20.002  38.639  29.705  1.00 25.92           C  
ATOM   1231  O   THR B  63     -20.990  38.853  30.388  1.00 26.21           O  
ATOM   1232  CB  THR B  63     -20.331  38.055  27.266  1.00 28.73           C  
ATOM   1233  CG2 THR B  63     -20.886  36.804  27.911  1.00 28.11           C  
ATOM   1234  OG1 THR B  63     -21.240  38.696  26.364  1.00 27.35           O  
ATOM   1235  N   ASP B  64     -18.937  37.972  30.135  1.00 25.08           N  
ATOM   1236  CA  ASP B  64     -18.885  37.259  31.430  1.00 23.14           C  
ATOM   1237  C   ASP B  64     -18.128  38.127  32.430  1.00 22.53           C  
ATOM   1238  O   ASP B  64     -17.401  39.039  32.036  1.00 21.19           O  
ATOM   1239  CB  ASP B  64     -18.134  35.923  31.328  1.00 23.03           C  
ATOM   1240  CG  ASP B  64     -18.675  34.908  30.340  1.00 22.86           C  
ATOM   1241  OD1 ASP B  64     -19.813  35.136  29.796  1.00 20.93           O  
ATOM   1242  OD2 ASP B  64     -17.934  33.886  30.117  1.00 22.14           O1-
ATOM   1243  N   ASN B  65     -18.253  37.752  33.689  1.00 21.98           N  
ATOM   1244  CA  ASN B  65     -17.526  38.359  34.810  1.00 22.24           C  
ATOM   1245  C   ASN B  65     -16.824  37.241  35.604  1.00 20.34           C  
ATOM   1246  O   ASN B  65     -17.479  36.329  36.138  1.00 18.90           O  
ATOM   1247  CB  ASN B  65     -18.496  39.189  35.661  1.00 24.72           C  
ATOM   1248  CG  ASN B  65     -17.722  39.840  36.780  1.00 27.41           C  
ATOM   1249  ND2 ASN B  65     -17.024  40.928  36.471  1.00 28.81           N  
ATOM   1250  OD1 ASN B  65     -17.578  39.229  37.835  1.00 32.92           O  
ATOM   1251  N   LEU B  66     -15.516  37.323  35.663  1.00 19.49           N  
ATOM   1252  CA  LEU B  66     -14.663  36.374  36.402  1.00 19.09           C  
ATOM   1253  C   LEU B  66     -13.872  37.175  37.416  1.00 18.45           C  
ATOM   1254  O   LEU B  66     -13.202  38.146  37.022  1.00 18.37           O  
ATOM   1255  CB  LEU B  66     -13.731  35.633  35.446  1.00 19.86           C  
ATOM   1256  CG  LEU B  66     -12.670  34.764  36.133  1.00 20.07           C  
ATOM   1257  CD1 LEU B  66     -13.323  33.507  36.718  1.00 20.59           C  
ATOM   1258  CD2 LEU B  66     -11.525  34.441  35.190  1.00 19.59           C  
ATOM   1259  N   ARG B  67     -13.966  36.765  38.664  1.00 18.58           N  
ATOM   1260  CA  ARG B  67     -13.328  37.465  39.786  1.00 18.98           C  
ATOM   1261  C   ARG B  67     -12.539  36.437  40.579  1.00 20.35           C  
ATOM   1262  O   ARG B  67     -13.179  35.402  40.986  1.00 22.16           O  
ATOM   1263  CB  ARG B  67     -14.455  38.027  40.629  1.00 19.23           C  
ATOM   1264  CG  ARG B  67     -14.093  39.302  41.343  1.00 19.55           C  
ATOM   1265  CD  ARG B  67     -15.292  39.982  41.964  1.00 19.32           C  
ATOM   1266  NE  ARG B  67     -14.796  41.037  42.807  1.00 18.62           N  
ATOM   1267  CZ  ARG B  67     -14.469  42.240  42.386  1.00 17.66           C  
ATOM   1268  NH1 ARG B  67     -14.612  42.617  41.126  1.00 16.57           N1+
ATOM   1269  NH2 ARG B  67     -14.017  43.076  43.283  1.00 18.69           N  
ATOM   1270  N   ILE B  68     -11.241  36.686  40.794  1.00 20.19           N  
ATOM   1271  CA  ILE B  68     -10.328  35.747  41.497  1.00 20.35           C  
ATOM   1272  C   ILE B  68      -9.790  36.458  42.718  1.00 21.73           C  
ATOM   1273  O   ILE B  68      -9.095  37.482  42.527  1.00 21.48           O  
ATOM   1274  CB  ILE B  68      -9.136  35.292  40.630  1.00 20.30           C  
ATOM   1275  CG1 ILE B  68      -9.562  34.795  39.248  1.00 19.73           C  
ATOM   1276  CG2 ILE B  68      -8.324  34.259  41.408  1.00 19.96           C  
ATOM   1277  CD1 ILE B  68      -8.468  34.183  38.438  1.00 19.22           C  
ATOM   1278  N   TYR B  69     -10.053  35.908  43.900  1.00 23.25           N  
ATOM   1279  CA  TYR B  69      -9.499  36.423  45.183  1.00 24.00           C  
ATOM   1280  C   TYR B  69      -8.281  35.582  45.576  1.00 22.71           C  
ATOM   1281  O   TYR B  69      -8.432  34.382  45.695  1.00 21.68           O  
ATOM   1282  CB  TYR B  69     -10.557  36.366  46.285  1.00 24.54           C  
ATOM   1283  CG  TYR B  69     -11.788  37.177  46.005  1.00 23.65           C  
ATOM   1284  CD1 TYR B  69     -12.790  36.690  45.206  1.00 24.10           C  
ATOM   1285  CD2 TYR B  69     -11.955  38.406  46.573  1.00 23.52           C  
ATOM   1286  CE1 TYR B  69     -13.911  37.439  44.937  1.00 24.65           C  
ATOM   1287  CE2 TYR B  69     -13.083  39.157  46.345  1.00 24.16           C  
ATOM   1288  CZ  TYR B  69     -14.074  38.665  45.534  1.00 25.01           C  
ATOM   1289  OH  TYR B  69     -15.201  39.385  45.281  1.00 26.92           O  
ATOM   1290  N   SER B  70      -7.125  36.215  45.726  1.00 22.10           N  
ATOM   1291  CA  SER B  70      -5.881  35.592  46.234  1.00 22.86           C  
ATOM   1292  C   SER B  70      -5.730  35.891  47.736  1.00 21.92           C  
ATOM   1293  O   SER B  70      -5.351  37.027  48.092  1.00 21.39           O  
ATOM   1294  CB  SER B  70      -4.690  36.094  45.480  1.00 23.00           C  
ATOM   1295  OG  SER B  70      -4.826  35.838  44.101  1.00 24.44           O  
ATOM   1296  N   LEU B  71      -5.980  34.907  48.591  1.00 21.47           N  
ATOM   1297  CA  LEU B  71      -5.870  35.083  50.067  1.00 21.72           C  
ATOM   1298  C   LEU B  71      -4.631  34.370  50.601  1.00 20.61           C  
ATOM   1299  O   LEU B  71      -4.197  33.374  50.034  1.00 19.39           O  
ATOM   1300  CB  LEU B  71      -7.117  34.541  50.777  1.00 21.90           C  
ATOM   1301  CG  LEU B  71      -8.456  34.886  50.138  1.00 21.81           C  
ATOM   1302  CD1 LEU B  71      -9.573  34.392  51.040  1.00 22.93           C  
ATOM   1303  CD2 LEU B  71      -8.627  36.367  49.935  1.00 22.04           C  
ATOM   1304  N   ASP B  72      -4.081  34.917  51.670  1.00 21.59           N  
ATOM   1305  CA  ASP B  72      -3.193  34.176  52.598  1.00 21.17           C  
ATOM   1306  C   ASP B  72      -4.084  33.121  53.247  1.00 21.90           C  
ATOM   1307  O   ASP B  72      -5.320  33.310  53.288  1.00 22.75           O  
ATOM   1308  CB  ASP B  72      -2.509  35.088  53.604  1.00 20.61           C  
ATOM   1309  CG  ASP B  72      -1.546  36.107  53.011  1.00 20.94           C  
ATOM   1310  OD1 ASP B  72      -1.083  35.942  51.877  1.00 20.46           O  
ATOM   1311  OD2 ASP B  72      -1.246  37.058  53.729  1.00 22.53           O1-
ATOM   1312  N   ALA B  73      -3.463  32.028  53.674  1.00 21.97           N  
ATOM   1313  CA  ALA B  73      -4.132  30.833  54.223  1.00 21.40           C  
ATOM   1314  C   ALA B  73      -5.045  31.324  55.349  1.00 20.77           C  
ATOM   1315  O   ALA B  73      -4.607  32.216  56.080  1.00 22.61           O  
ATOM   1316  CB  ALA B  73      -3.085  29.814  54.665  1.00 20.85           C  
ATOM   1317  N   ILE B  74      -6.286  30.821  55.418  1.00 18.95           N  
ATOM   1318  CA  ILE B  74      -7.300  31.210  56.445  1.00 17.46           C  
ATOM   1319  C   ILE B  74      -7.690  30.000  57.322  1.00 16.14           C  
ATOM   1320  O   ILE B  74      -7.512  28.897  56.894  1.00 16.70           O  
ATOM   1321  CB  ILE B  74      -8.521  31.910  55.787  1.00 16.56           C  
ATOM   1322  CG1 ILE B  74      -9.220  31.047  54.754  1.00 16.57           C  
ATOM   1323  CG2 ILE B  74      -8.095  33.218  55.162  1.00 17.03           C  
ATOM   1324  CD1 ILE B  74     -10.511  31.635  54.273  1.00 16.88           C  
ATOM   1325  N   SER B  75      -8.225  30.215  58.520  1.00 14.98           N  
ATOM   1326  CA  SER B  75      -8.911  29.162  59.278  1.00 15.07           C  
ATOM   1327  C   SER B  75     -10.159  28.736  58.491  1.00 15.32           C  
ATOM   1328  O   SER B  75     -10.866  29.617  57.869  1.00 15.40           O  
ATOM   1329  CB  SER B  75      -9.267  29.596  60.666  1.00 14.92           C  
ATOM   1330  OG  SER B  75      -9.688  28.462  61.409  1.00 14.82           O  
ATOM   1331  N   VAL B  76     -10.479  27.444  58.545  1.00 14.90           N  
ATOM   1332  CA  VAL B  76     -11.828  26.969  58.137  1.00 15.11           C  
ATOM   1333  C   VAL B  76     -12.875  27.729  58.980  1.00 15.43           C  
ATOM   1334  O   VAL B  76     -13.988  27.948  58.455  1.00 15.07           O  
ATOM   1335  CB  VAL B  76     -11.934  25.440  58.281  1.00 15.34           C  
ATOM   1336  CG1 VAL B  76     -11.047  24.716  57.276  1.00 16.06           C  
ATOM   1337  CG2 VAL B  76     -11.607  25.002  59.693  1.00 15.82           C  
ATOM   1338  N   SER B  77     -12.575  28.148  60.222  1.00 15.35           N  
ATOM   1339  CA  SER B  77     -13.583  28.827  61.070  1.00 16.03           C  
ATOM   1340  C   SER B  77     -14.053  30.125  60.399  1.00 16.66           C  
ATOM   1341  O   SER B  77     -15.127  30.564  60.755  1.00 17.31           O  
ATOM   1342  CB  SER B  77     -13.126  29.045  62.492  1.00 16.39           C  
ATOM   1343  OG  SER B  77     -12.169  30.092  62.585  1.00 16.90           O  
ATOM   1344  N   LYS B  78     -13.337  30.679  59.417  1.00 17.84           N  
ATOM   1345  CA  LYS B  78     -13.725  31.952  58.739  1.00 19.04           C  
ATOM   1346  C   LYS B  78     -14.721  31.683  57.619  1.00 18.99           C  
ATOM   1347  O   LYS B  78     -15.206  32.683  57.005  1.00 18.37           O  
ATOM   1348  CB  LYS B  78     -12.566  32.675  58.036  1.00 21.04           C  
ATOM   1349  CG  LYS B  78     -11.390  33.106  58.904  1.00 23.01           C  
ATOM   1350  CD  LYS B  78     -11.778  33.847  60.154  1.00 24.66           C  
ATOM   1351  CE  LYS B  78     -10.644  33.991  61.155  1.00 26.27           C  
ATOM   1352  NZ  LYS B  78     -11.194  33.849  62.530  1.00 27.56           N1+
ATOM   1353  N   ILE B  79     -15.005  30.411  57.333  1.00 19.29           N  
ATOM   1354  CA  ILE B  79     -15.829  30.037  56.161  1.00 20.53           C  
ATOM   1355  C   ILE B  79     -17.156  29.533  56.703  1.00 21.95           C  
ATOM   1356  O   ILE B  79     -17.155  28.506  57.298  1.00 22.52           O  
ATOM   1357  CB  ILE B  79     -15.122  29.008  55.250  1.00 20.78           C  
ATOM   1358  CG1 ILE B  79     -13.769  29.516  54.730  1.00 20.49           C  
ATOM   1359  CG2 ILE B  79     -16.034  28.618  54.083  1.00 20.43           C  
ATOM   1360  CD1 ILE B  79     -13.052  28.511  53.881  1.00 21.30           C  
ATOM   1361  N   LYS B  80     -18.231  30.290  56.508  1.00 23.96           N  
ATOM   1362  CA ALYS B  80     -19.580  29.946  57.031  0.50 23.43           C  
ATOM   1363  CA BLYS B  80     -19.574  29.957  57.029  0.50 24.34           C  
ATOM   1364  C   LYS B  80     -20.493  29.608  55.840  1.00 24.19           C  
ATOM   1365  O   LYS B  80     -20.499  30.340  54.816  1.00 24.51           O  
ATOM   1366  CB ALYS B  80     -20.106  31.072  57.930  0.50 23.38           C  
ATOM   1367  CB BLYS B  80     -20.001  31.119  57.931  0.50 25.52           C  
ATOM   1368  CG ALYS B  80     -20.354  30.708  59.402  0.50 23.37           C  
ATOM   1369  CG BLYS B  80     -19.708  30.940  59.425  0.50 26.96           C  
ATOM   1370  CD ALYS B  80     -19.237  31.137  60.396  0.50 22.87           C  
ATOM   1371  CD BLYS B  80     -18.237  31.023  59.891  0.50 27.45           C  
ATOM   1372  CE ALYS B  80     -19.721  31.427  61.804  0.50 21.93           C  
ATOM   1373  CE BLYS B  80     -17.778  32.399  60.326  0.50 27.54           C  
ATOM   1374  NZ ALYS B  80     -21.046  30.826  62.045  0.50 21.27           N1+
ATOM   1375  NZ BLYS B  80     -17.680  33.292  59.147  0.50 28.67           N1+
ATOM   1376  N   GLN B  81     -21.234  28.516  55.973  1.00 25.32           N  
ATOM   1377  CA  GLN B  81     -22.196  27.951  54.993  1.00 25.07           C  
ATOM   1378  C   GLN B  81     -23.603  27.900  55.589  1.00 22.48           C  
ATOM   1379  O   GLN B  81     -23.733  27.493  56.765  1.00 19.61           O  
ATOM   1380  CB  GLN B  81     -21.821  26.493  54.723  1.00 27.57           C  
ATOM   1381  CG  GLN B  81     -21.895  26.121  53.261  1.00 30.88           C  
ATOM   1382  CD  GLN B  81     -21.529  24.669  53.104  1.00 30.70           C  
ATOM   1383  NE2 GLN B  81     -22.583  23.864  53.032  1.00 31.37           N  
ATOM   1384  OE1 GLN B  81     -20.343  24.292  53.040  1.00 28.43           O  
ATOM   1385  N   PHE B  82     -24.629  28.172  54.787  1.00 22.02           N  
ATOM   1386  CA  PHE B  82     -26.042  27.904  55.170  1.00 22.21           C  
ATOM   1387  C   PHE B  82     -26.820  27.355  53.976  1.00 22.39           C  
ATOM   1388  O   PHE B  82     -26.588  27.788  52.834  1.00 21.40           O  
ATOM   1389  CB  PHE B  82     -26.779  29.157  55.631  1.00 22.84           C  
ATOM   1390  CG  PHE B  82     -26.126  29.928  56.736  1.00 22.82           C  
ATOM   1391  CD1 PHE B  82     -25.040  30.749  56.479  1.00 22.97           C  
ATOM   1392  CD2 PHE B  82     -26.583  29.809  58.033  1.00 23.47           C  
ATOM   1393  CE1 PHE B  82     -24.407  31.426  57.505  1.00 22.52           C  
ATOM   1394  CE2 PHE B  82     -25.991  30.543  59.050  1.00 23.40           C  
ATOM   1395  CZ  PHE B  82     -24.914  31.356  58.776  1.00 23.19           C  
ATOM   1396  N   GLY B  83     -27.732  26.431  54.268  1.00 23.61           N  
ATOM   1397  CA  GLY B  83     -28.576  25.718  53.299  1.00 27.14           C  
ATOM   1398  C   GLY B  83     -27.863  24.530  52.730  1.00 30.63           C  
ATOM   1399  O   GLY B  83     -27.035  23.971  53.454  1.00 35.08           O  
ATOM   1400  N   VAL B  84     -28.151  24.172  51.480  1.00 35.79           N  
ATOM   1401  CA  VAL B  84     -27.796  22.840  50.900  1.00 40.00           C  
ATOM   1402  C   VAL B  84     -26.862  23.065  49.701  1.00 48.13           C  
ATOM   1403  O   VAL B  84     -26.820  24.190  49.217  1.00 49.22           O  
ATOM   1404  CB  VAL B  84     -29.084  22.069  50.545  1.00 36.29           C  
ATOM   1405  CG1 VAL B  84     -29.938  21.825  51.771  1.00 35.64           C  
ATOM   1406  CG2 VAL B  84     -29.918  22.773  49.494  1.00 37.31           C  
ATOM   1407  N   SER B  85     -26.150  22.038  49.223  1.00 59.03           N  
ATOM   1408  CA  SER B  85     -25.410  22.071  47.930  1.00 65.64           C  
ATOM   1409  C   SER B  85     -26.149  21.219  46.893  1.00 76.49           C  
ATOM   1410  O   SER B  85     -26.056  19.975  46.977  1.00 82.69           O  
ATOM   1411  CB  SER B  85     -23.987  21.634  48.089  1.00 64.27           C  
ATOM   1412  OG  SER B  85     -23.147  22.770  48.231  1.00 60.07           O  
ATOM   1413  N   ASN B  86     -26.844  21.887  45.963  1.00 85.11           N  
ATOM   1414  CA  ASN B  86     -27.860  21.297  45.044  1.00 92.42           C  
ATOM   1415  C   ASN B  86     -27.357  21.378  43.584  1.00 95.83           C  
ATOM   1416  O   ASN B  86     -28.222  21.369  42.686  1.00111.21           O  
ATOM   1417  CB  ASN B  86     -29.258  21.926  45.246  1.00 94.43           C  
ATOM   1418  CG  ASN B  86     -29.257  23.373  45.721  1.00 98.90           C  
ATOM   1419  ND2 ASN B  86     -30.105  24.203  45.129  1.00 94.28           N  
ATOM   1420  OD1 ASN B  86     -28.519  23.746  46.639  1.00102.12           O  
ATOM   1421  N   ILE B  87     -26.031  21.435  43.342  1.00 85.44           N  
ATOM   1422  CA  ILE B  87     -25.317  21.210  42.032  1.00 76.26           C  
ATOM   1423  C   ILE B  87     -24.602  22.518  41.670  1.00 67.98           C  
ATOM   1424  O   ILE B  87     -23.504  22.705  42.231  1.00 61.01           O  
ATOM   1425  CB  ILE B  87     -26.209  20.625  40.886  1.00 70.71           C  
ATOM   1426  CG1 ILE B  87     -26.161  19.085  40.833  1.00 62.91           C  
ATOM   1427  CG2 ILE B  87     -25.866  21.228  39.521  1.00 67.58           C  
ATOM   1428  CD1 ILE B  87     -27.380  18.373  41.387  1.00 58.69           C  
TER   
ATOM   1429  P    DT G   7     -18.503  -2.741  26.677  1.00 70.82           P  
ATOM   1430  C5'  DT G   7     -16.657  -1.096  25.812  1.00 95.91           C  
ATOM   1431  O5'  DT G   7     -18.017  -1.511  25.776  1.00 95.47           O  
ATOM   1432  C4'  DT G   7     -16.460   0.175  25.004  1.00 90.52           C  
ATOM   1433  O4'  DT G   7     -16.681  -0.105  23.598  1.00 73.50           O  
ATOM   1434  C3'  DT G   7     -17.406   1.317  25.360  1.00 87.21           C  
ATOM   1435  O3'  DT G   7     -16.737   2.564  25.220  1.00 76.49           O  
ATOM   1436  C2'  DT G   7     -18.526   1.158  24.337  1.00 78.40           C  
ATOM   1437  C1'  DT G   7     -17.761   0.667  23.113  1.00 74.17           C  
ATOM   1438  N1   DT G   7     -18.578  -0.189  22.208  1.00 71.81           N  
ATOM   1439  C2   DT G   7     -19.311   0.400  21.203  1.00 69.72           C  
ATOM   1440  O2   DT G   7     -19.329   1.602  21.006  1.00 53.31           O  
ATOM   1441  N3   DT G   7     -20.025  -0.475  20.429  1.00 83.28           N  
ATOM   1442  C4   DT G   7     -20.079  -1.853  20.557  1.00 83.54           C  
ATOM   1443  O4   DT G   7     -20.753  -2.556  19.810  1.00 77.19           O  
ATOM   1444  C5   DT G   7     -19.287  -2.404  21.632  1.00 77.31           C  
ATOM   1445  C6   DT G   7     -18.584  -1.555  22.395  1.00 72.95           C  
ATOM   1446  C7   DT G   7     -19.266  -3.885  21.869  1.00 62.30           C  
ATOM   1447  OP1  DT G   7     -19.908  -2.511  27.084  1.00 67.84           O  
ATOM   1448  OP2  DT G   7     -18.126  -3.995  25.987  1.00 72.49           O1-
ATOM   1449  P    DT G   8     -15.308   2.786  25.922  1.00 77.61           P  
ATOM   1450  C5'  DT G   8     -13.979   4.934  26.589  1.00 59.38           C  
ATOM   1451  O5'  DT G   8     -15.138   4.373  25.983  1.00 60.87           O  
ATOM   1452  C4'  DT G   8     -13.003   5.427  25.536  1.00 59.52           C  
ATOM   1453  O4'  DT G   8     -13.023   4.530  24.403  1.00 61.91           O  
ATOM   1454  C3'  DT G   8     -13.310   6.823  24.985  1.00 59.47           C  
ATOM   1455  O3'  DT G   8     -12.260   7.725  25.317  1.00 55.97           O  
ATOM   1456  C2'  DT G   8     -13.429   6.627  23.465  1.00 62.91           C  
ATOM   1457  C1'  DT G   8     -12.786   5.268  23.234  1.00 73.27           C  
ATOM   1458  N1   DT G   8     -13.377   4.531  22.079  1.00 81.42           N  
ATOM   1459  C2   DT G   8     -13.397   5.128  20.838  1.00 78.90           C  
ATOM   1460  O2   DT G   8     -12.947   6.242  20.625  1.00 75.17           O  
ATOM   1461  N3   DT G   8     -13.963   4.373  19.847  1.00 52.44           N  
ATOM   1462  C4   DT G   8     -14.502   3.106  19.967  1.00 43.50           C  
ATOM   1463  O4   DT G   8     -14.988   2.507  19.014  1.00 53.71           O  
ATOM   1464  C5   DT G   8     -14.451   2.537  21.294  1.00 45.49           C  
ATOM   1465  C6   DT G   8     -13.899   3.269  22.273  1.00 56.68           C  
ATOM   1466  C7   DT G   8     -15.006   1.166  21.547  1.00 46.13           C  
ATOM   1467  OP1  DT G   8     -14.282   2.258  24.999  1.00 72.02           O  
ATOM   1468  OP2  DT G   8     -15.398   2.262  27.303  1.00 81.30           O1-
ATOM   1469  P    DG G   9     -12.406   8.708  26.581  1.00 46.38           P  
ATOM   1470  C5'  DG G   9     -13.407  11.127  26.626  1.00 58.81           C  
ATOM   1471  O5'  DG G   9     -13.475   9.798  26.114  1.00 68.87           O  
ATOM   1472  C4'  DG G   9     -12.250  11.887  26.002  1.00 53.97           C  
ATOM   1473  O4'  DG G   9     -11.864  11.239  24.768  1.00 65.56           O  
ATOM   1474  C3'  DG G   9     -12.570  13.315  25.601  1.00 51.95           C  
ATOM   1475  O3'  DG G   9     -11.373  14.077  25.507  1.00 39.02           O  
ATOM   1476  C2'  DG G   9     -13.212  13.118  24.233  1.00 59.24           C  
ATOM   1477  C1'  DG G   9     -12.400  11.952  23.666  1.00 65.77           C  
ATOM   1478  N1   DG G   9     -14.842  11.176  19.268  1.00 82.43           N  
ATOM   1479  C2   DG G   9     -14.143  12.281  19.692  1.00 78.13           C  
ATOM   1480  N2   DG G   9     -14.086  13.312  18.838  1.00 84.82           N  
ATOM   1481  N3   DG G   9     -13.541  12.372  20.869  1.00 70.30           N  
ATOM   1482  C4   DG G   9     -13.699  11.246  21.603  1.00 76.63           C  
ATOM   1483  C5   DG G   9     -14.376  10.094  21.269  1.00 79.43           C  
ATOM   1484  C6   DG G   9     -15.014  10.010  20.010  1.00 83.20           C  
ATOM   1485  O6   DG G   9     -15.663   9.065  19.540  1.00 79.68           O  
ATOM   1486  N7   DG G   9     -14.305   9.166  22.298  1.00 66.69           N  
ATOM   1487  C8   DG G   9     -13.599   9.763  23.217  1.00 73.84           C  
ATOM   1488  N9   DG G   9     -13.196  11.027  22.864  1.00 78.83           N  
ATOM   1489  OP1  DG G   9     -11.113   9.404  26.763  1.00 39.65           O1-
ATOM   1490  OP2  DG G   9     -12.982   7.920  27.693  1.00 46.02           O1-
ATOM   1491  P    DT G  10     -11.381  15.640  25.884  1.00 40.61           P  
ATOM   1492  C5'  DT G  10     -10.845  16.529  23.479  1.00 60.78           C  
ATOM   1493  O5'  DT G  10     -11.801  16.368  24.522  1.00 48.20           O  
ATOM   1494  C4'  DT G  10     -11.469  17.209  22.273  1.00 67.61           C  
ATOM   1495  O4'  DT G  10     -12.406  16.303  21.634  1.00 65.51           O  
ATOM   1496  C3'  DT G  10     -12.256  18.488  22.582  1.00 62.12           C  
ATOM   1497  O3'  DT G  10     -11.939  19.503  21.637  1.00 69.47           O  
ATOM   1498  C2'  DT G  10     -13.713  18.043  22.457  1.00 57.20           C  
ATOM   1499  C1'  DT G  10     -13.607  16.987  21.374  1.00 59.94           C  
ATOM   1500  N1   DT G  10     -14.724  16.005  21.385  1.00 62.83           N  
ATOM   1501  C2   DT G  10     -15.404  15.759  20.219  1.00 76.69           C  
ATOM   1502  O2   DT G  10     -15.134  16.305  19.165  1.00 78.13           O  
ATOM   1503  N3   DT G  10     -16.416  14.842  20.326  1.00 81.34           N  
ATOM   1504  C4   DT G  10     -16.808  14.163  21.465  1.00 74.58           C  
ATOM   1505  O4   DT G  10     -17.732  13.356  21.462  1.00 73.68           O  
ATOM   1506  C5   DT G  10     -16.053  14.470  22.657  1.00 69.26           C  
ATOM   1507  C6   DT G  10     -15.060  15.367  22.561  1.00 60.64           C  
ATOM   1508  C7   DT G  10     -16.386  13.796  23.955  1.00 70.27           C  
ATOM   1509  OP1  DT G  10      -9.994  16.027  26.222  1.00 34.61           O  
ATOM   1510  OP2  DT G  10     -12.466  15.858  26.868  1.00 54.54           O1-
ATOM   1511  P    DG G  11     -12.313  21.038  21.942  1.00 55.64           P  
ATOM   1512  C5'  DG G  11     -14.741  21.974  22.251  1.00 54.91           C  
ATOM   1513  O5'  DG G  11     -13.791  20.958  22.548  1.00 47.07           O  
ATOM   1514  C4'  DG G  11     -15.189  21.883  20.804  1.00 65.28           C  
ATOM   1515  O4'  DG G  11     -15.612  20.526  20.515  1.00 57.39           O  
ATOM   1516  C3'  DG G  11     -16.373  22.769  20.441  1.00 82.67           C  
ATOM   1517  O3'  DG G  11     -16.283  23.167  19.078  1.00 95.01           O  
ATOM   1518  C2'  DG G  11     -17.561  21.846  20.679  1.00 77.93           C  
ATOM   1519  C1'  DG G  11     -17.001  20.496  20.241  1.00 61.01           C  
ATOM   1520  N1   DG G  11     -20.238  16.569  20.051  1.00 81.75           N  
ATOM   1521  C2   DG G  11     -19.935  17.493  19.079  1.00 81.86           C  
ATOM   1522  N2   DG G  11     -20.574  17.354  17.908  1.00 80.61           N  
ATOM   1523  N3   DG G  11     -19.067  18.483  19.240  1.00 78.98           N  
ATOM   1524  C4   DG G  11     -18.518  18.473  20.480  1.00 75.94           C  
ATOM   1525  C5   DG G  11     -18.755  17.597  21.514  1.00 76.70           C  
ATOM   1526  C6   DG G  11     -19.683  16.545  21.328  1.00 74.81           C  
ATOM   1527  O6   DG G  11     -20.022  15.669  22.136  1.00 67.44           O  
ATOM   1528  N7   DG G  11     -17.989  17.927  22.625  1.00 72.55           N  
ATOM   1529  C8   DG G  11     -17.315  18.978  22.248  1.00 65.58           C  
ATOM   1530  N9   DG G  11     -17.584  19.367  20.957  1.00 63.52           N  
ATOM   1531  OP1  DG G  11     -12.352  21.757  20.650  1.00 64.72           O  
ATOM   1532  OP2  DG G  11     -11.412  21.513  23.015  1.00 65.17           O1-
ATOM   1533  P    DC G  12     -16.771  24.631  18.630  1.00 98.04           P  
ATOM   1534  C5'  DC G  12     -18.583  23.676  17.002  1.00 71.40           C  
ATOM   1535  O5'  DC G  12     -18.292  24.409  18.184  1.00 84.98           O  
ATOM   1536  C4'  DC G  12     -20.065  23.359  16.907  1.00 78.94           C  
ATOM   1537  O4'  DC G  12     -20.382  22.230  17.763  1.00 76.05           O  
ATOM   1538  C3'  DC G  12     -21.006  24.496  17.330  1.00 87.89           C  
ATOM   1539  O3'  DC G  12     -22.008  24.690  16.336  1.00 96.09           O  
ATOM   1540  C2'  DC G  12     -21.607  23.990  18.644  1.00 83.55           C  
ATOM   1541  C1'  DC G  12     -21.597  22.490  18.417  1.00 74.74           C  
ATOM   1542  N1   DC G  12     -21.647  21.693  19.675  1.00 72.01           N  
ATOM   1543  C2   DC G  12     -22.611  20.690  19.819  1.00 79.17           C  
ATOM   1544  O2   DC G  12     -23.405  20.481  18.894  1.00 80.29           O  
ATOM   1545  N3   DC G  12     -22.647  19.974  20.970  1.00 77.63           N  
ATOM   1546  C4   DC G  12     -21.773  20.232  21.944  1.00 68.39           C  
ATOM   1547  N4   DC G  12     -21.847  19.500  23.060  1.00 63.19           N  
ATOM   1548  C5   DC G  12     -20.784  21.251  21.815  1.00 71.45           C  
ATOM   1549  C6   DC G  12     -20.759  21.951  20.677  1.00 71.01           C  
ATOM   1550  OP1  DC G  12     -15.977  25.024  17.444  1.00 81.50           O  
ATOM   1551  OP2  DC G  12     -16.770  25.493  19.833  1.00 74.41           O1-
ATOM   1552  P    DC G  13     -23.153  25.801  16.539  1.00 99.42           P  
ATOM   1553  C5'  DC G  13     -25.285  25.757  18.067  1.00 67.27           C  
ATOM   1554  O5'  DC G  13     -23.964  25.290  17.820  1.00 77.94           O  
ATOM   1555  C4'  DC G  13     -26.308  24.760  17.557  1.00 81.20           C  
ATOM   1556  O4'  DC G  13     -25.800  23.411  17.735  1.00 79.93           O  
ATOM   1557  C3'  DC G  13     -27.649  24.787  18.282  1.00 92.40           C  
ATOM   1558  O3'  DC G  13     -28.540  25.681  17.630  1.00107.03           O  
ATOM   1559  C2'  DC G  13     -28.114  23.343  18.150  1.00 85.82           C  
ATOM   1560  C1'  DC G  13     -26.799  22.592  18.311  1.00 87.05           C  
ATOM   1561  N1   DC G  13     -26.437  22.338  19.731  1.00 92.73           N  
ATOM   1562  C2   DC G  13     -27.290  21.579  20.539  1.00 85.01           C  
ATOM   1563  O2   DC G  13     -28.336  21.128  20.057  1.00 85.04           O  
ATOM   1564  N3   DC G  13     -26.944  21.358  21.831  1.00 82.42           N  
ATOM   1565  C4   DC G  13     -25.806  21.862  22.314  1.00 79.16           C  
ATOM   1566  N4   DC G  13     -25.507  21.616  23.593  1.00 73.28           N  
ATOM   1567  C5   DC G  13     -24.925  22.637  21.505  1.00 83.85           C  
ATOM   1568  C6   DC G  13     -25.276  22.849  20.234  1.00 92.53           C  
ATOM   1569  OP1  DC G  13     -24.043  25.750  15.359  1.00 91.36           O  
ATOM   1570  OP2  DC G  13     -22.486  27.072  16.901  1.00 99.83           O1-
ATOM   1571  P    DC G  14     -29.766  26.331  18.441  1.00119.59           P  
ATOM   1572  C5'  DC G  14     -31.154  24.137  18.109  1.00102.37           C  
ATOM   1573  O5'  DC G  14     -30.565  25.068  19.007  1.00108.36           O  
ATOM   1574  C4'  DC G  14     -32.077  23.192  18.854  1.00104.74           C  
ATOM   1575  O4'  DC G  14     -31.303  22.411  19.797  1.00102.42           O  
ATOM   1576  C3'  DC G  14     -33.184  23.882  19.648  1.00114.07           C  
ATOM   1577  O3'  DC G  14     -34.446  23.301  19.348  1.00127.23           O  
ATOM   1578  C2'  DC G  14     -32.793  23.680  21.114  1.00108.57           C  
ATOM   1579  C1'  DC G  14     -31.892  22.451  21.077  1.00103.70           C  
ATOM   1580  N1   DC G  14     -30.795  22.509  22.086  1.00104.46           N  
ATOM   1581  C2   DC G  14     -30.645  21.478  23.022  1.00103.32           C  
ATOM   1582  O2   DC G  14     -31.429  20.521  22.998  1.00 97.11           O  
ATOM   1583  N3   DC G  14     -29.641  21.561  23.932  1.00104.94           N  
ATOM   1584  C4   DC G  14     -28.817  22.611  23.925  1.00102.05           C  
ATOM   1585  N4   DC G  14     -27.843  22.649  24.840  1.00 95.39           N  
ATOM   1586  C5   DC G  14     -28.956  23.669  22.980  1.00101.74           C  
ATOM   1587  C6   DC G  14     -29.948  23.578  22.091  1.00105.14           C  
ATOM   1588  OP1  DC G  14     -30.629  27.033  17.466  1.00130.22           O  
ATOM   1589  OP2  DC G  14     -29.206  27.065  19.597  1.00 93.22           O1-
ATOM   1590  P    DC G  15     -35.788  23.951  19.945  1.00147.36           P  
ATOM   1591  C5'  DC G  15     -35.768  21.891  21.554  1.00118.07           C  
ATOM   1592  O5'  DC G  15     -35.904  23.298  21.398  1.00129.92           O  
ATOM   1593  C4'  DC G  15     -35.597  21.526  23.016  1.00107.95           C  
ATOM   1594  O4'  DC G  15     -34.265  21.898  23.458  1.00109.50           O  
ATOM   1595  C3'  DC G  15     -36.573  22.220  23.968  1.00101.50           C  
ATOM   1596  O3'  DC G  15     -37.047  21.296  24.933  1.00101.43           O  
ATOM   1597  C2'  DC G  15     -35.720  23.312  24.608  1.00 94.85           C  
ATOM   1598  C1'  DC G  15     -34.356  22.643  24.650  1.00108.72           C  
ATOM   1599  N1   DC G  15     -33.220  23.610  24.697  1.00118.32           N  
ATOM   1600  C2   DC G  15     -32.033  23.252  25.345  1.00109.33           C  
ATOM   1601  O2   DC G  15     -31.943  22.135  25.869  1.00106.54           O  
ATOM   1602  N3   DC G  15     -31.013  24.144  25.383  1.00101.56           N  
ATOM   1603  C4   DC G  15     -31.148  25.340  24.806  1.00106.77           C  
ATOM   1604  N4   DC G  15     -30.113  26.184  24.866  1.00 97.36           N  
ATOM   1605  C5   DC G  15     -32.350  25.722  24.141  1.00113.22           C  
ATOM   1606  C6   DC G  15     -33.351  24.835  24.113  1.00116.67           C  
ATOM   1607  OP1  DC G  15     -36.927  23.491  19.119  1.00140.26           O  
ATOM   1608  OP2  DC G  15     -35.545  25.400  20.121  1.00127.75           O1-
ATOM   1609  P    DT G  16     -38.588  21.325  25.387  1.00125.49           P  
ATOM   1610  C5'  DT G  16     -38.208  19.660  27.367  1.00121.32           C  
ATOM   1611  O5'  DT G  16     -38.531  20.979  26.948  1.00132.38           O  
ATOM   1612  C4'  DT G  16     -37.300  19.678  28.585  1.00115.60           C  
ATOM   1613  O4'  DT G  16     -36.062  20.362  28.266  1.00108.22           O  
ATOM   1614  C3'  DT G  16     -37.872  20.388  29.821  1.00103.87           C  
ATOM   1615  O3'  DT G  16     -37.810  19.523  30.949  1.00113.08           O  
ATOM   1616  C2'  DT G  16     -36.960  21.605  30.000  1.00 88.96           C  
ATOM   1617  C1'  DT G  16     -35.665  21.102  29.391  1.00 98.40           C  
ATOM   1618  N1   DT G  16     -34.743  22.188  28.960  1.00 94.43           N  
ATOM   1619  C2   DT G  16     -33.421  22.132  29.336  1.00 92.34           C  
ATOM   1620  O2   DT G  16     -32.956  21.225  30.003  1.00 85.96           O  
ATOM   1621  N3   DT G  16     -32.655  23.178  28.898  1.00 92.49           N  
ATOM   1622  C4   DT G  16     -33.071  24.258  28.142  1.00102.55           C  
ATOM   1623  O4   DT G  16     -32.304  25.149  27.795  1.00 95.46           O  
ATOM   1624  C5   DT G  16     -34.471  24.257  27.781  1.00105.61           C  
ATOM   1625  C6   DT G  16     -35.230  23.236  28.206  1.00 97.63           C  
ATOM   1626  C7   DT G  16     -35.037  25.377  26.960  1.00100.62           C  
ATOM   1627  OP1  DT G  16     -39.278  20.222  24.681  1.00114.34           O  
ATOM   1628  OP2  DT G  16     -39.077  22.714  25.237  1.00109.16           O1-
ATOM   1629  P    DG G  17     -38.298  20.039  32.391  1.00119.56           P  
ATOM   1630  C5'  DG G  17     -35.927  20.173  33.506  1.00 91.71           C  
ATOM   1631  O5'  DG G  17     -37.045  20.863  32.955  1.00 99.27           O  
ATOM   1632  C4'  DG G  17     -35.103  21.095  34.391  1.00 79.30           C  
ATOM   1633  O4'  DG G  17     -34.257  21.937  33.564  1.00 73.98           O  
ATOM   1634  C3'  DG G  17     -35.920  22.041  35.273  1.00 74.17           C  
ATOM   1635  O3'  DG G  17     -35.354  22.110  36.577  1.00 78.03           O  
ATOM   1636  C2'  DG G  17     -35.814  23.378  34.544  1.00 72.55           C  
ATOM   1637  C1'  DG G  17     -34.423  23.285  33.937  1.00 74.25           C  
ATOM   1638  N1   DG G  17     -31.458  26.633  31.500  1.00 74.49           N  
ATOM   1639  C2   DG G  17     -31.259  26.019  32.714  1.00 73.63           C  
ATOM   1640  N2   DG G  17     -30.130  26.335  33.362  1.00 70.59           N  
ATOM   1641  N3   DG G  17     -32.109  25.155  33.257  1.00 72.01           N  
ATOM   1642  C4   DG G  17     -33.192  24.953  32.470  1.00 75.82           C  
ATOM   1643  C5   DG G  17     -33.479  25.515  31.247  1.00 81.47           C  
ATOM   1644  C6   DG G  17     -32.565  26.435  30.680  1.00 78.37           C  
ATOM   1645  O6   DG G  17     -32.651  27.037  29.601  1.00 81.69           O  
ATOM   1646  N7   DG G  17     -34.695  25.047  30.763  1.00 93.75           N  
ATOM   1647  C8   DG G  17     -35.110  24.224  31.684  1.00 90.87           C  
ATOM   1648  N9   DG G  17     -34.250  24.117  32.750  1.00 80.18           N  
ATOM   1649  OP1  DG G  17     -38.506  18.848  33.243  1.00108.52           O  
ATOM   1650  OP2  DG G  17     -39.408  20.994  32.174  1.00116.28           O1-
ATOM   1651  P    DG G  18     -36.293  22.405  37.846  1.00 95.69           P  
ATOM   1652  C5'  DG G  18     -34.277  22.028  39.478  1.00 87.72           C  
ATOM   1653  O5'  DG G  18     -35.277  22.908  38.974  1.00 93.32           O  
ATOM   1654  C4'  DG G  18     -33.026  22.799  39.855  1.00 75.49           C  
ATOM   1655  O4'  DG G  18     -32.595  23.593  38.720  1.00 71.65           O  
ATOM   1656  C3'  DG G  18     -33.205  23.800  40.985  1.00 59.28           C  
ATOM   1657  O3'  DG G  18     -31.956  24.043  41.616  1.00 59.84           O  
ATOM   1658  C2'  DG G  18     -33.684  25.030  40.235  1.00 60.43           C  
ATOM   1659  C1'  DG G  18     -32.802  24.967  38.994  1.00 60.76           C  
ATOM   1660  N1   DG G  18     -32.056  27.974  34.965  1.00 62.06           N  
ATOM   1661  C2   DG G  18     -31.167  27.586  35.939  1.00 62.34           C  
ATOM   1662  N2   DG G  18     -29.917  28.060  35.825  1.00 62.92           N  
ATOM   1663  N3   DG G  18     -31.477  26.791  36.952  1.00 64.53           N  
ATOM   1664  C4   DG G  18     -32.775  26.407  36.911  1.00 65.46           C  
ATOM   1665  C5   DG G  18     -33.738  26.737  35.985  1.00 73.51           C  
ATOM   1666  C6   DG G  18     -33.393  27.586  34.908  1.00 73.92           C  
ATOM   1667  O6   DG G  18     -34.116  27.990  33.986  1.00 79.29           O  
ATOM   1668  N7   DG G  18     -34.951  26.137  36.300  1.00 74.18           N  
ATOM   1669  C8   DG G  18     -34.701  25.466  37.390  1.00 65.49           C  
ATOM   1670  N9   DG G  18     -33.401  25.586  37.818  1.00 61.13           N  
ATOM   1671  OP1  DG G  18     -36.885  21.118  38.277  1.00 86.68           O  
ATOM   1672  OP2  DG G  18     -37.175  23.540  37.493  1.00 75.06           O1-
ATOM   1673  P    DC G  19     -31.759  25.362  42.508  1.00 61.31           P  
ATOM   1674  C5'  DC G  19     -31.506  27.880  41.810  1.00 52.15           C  
ATOM   1675  O5'  DC G  19     -31.385  26.504  41.447  1.00 48.81           O  
ATOM   1676  C4'  DC G  19     -30.414  28.717  41.166  1.00 50.32           C  
ATOM   1677  O4'  DC G  19     -30.718  28.916  39.757  1.00 50.75           O  
ATOM   1678  C3'  DC G  19     -30.245  30.119  41.759  1.00 58.71           C  
ATOM   1679  O3'  DC G  19     -28.867  30.463  41.823  1.00 62.58           O  
ATOM   1680  C2'  DC G  19     -30.991  31.002  40.765  1.00 56.19           C  
ATOM   1681  C1'  DC G  19     -30.678  30.294  39.459  1.00 56.14           C  
ATOM   1682  N1   DC G  19     -31.664  30.581  38.379  1.00 66.34           N  
ATOM   1683  C2   DC G  19     -31.230  31.141  37.174  1.00 66.39           C  
ATOM   1684  O2   DC G  19     -30.026  31.384  37.022  1.00 65.59           O  
ATOM   1685  N3   DC G  19     -32.141  31.399  36.203  1.00 66.81           N  
ATOM   1686  C4   DC G  19     -33.430  31.123  36.407  1.00 65.24           C  
ATOM   1687  N4   DC G  19     -34.291  31.394  35.422  1.00 70.16           N  
ATOM   1688  C5   DC G  19     -33.892  30.555  37.631  1.00 60.22           C  
ATOM   1689  C6   DC G  19     -32.984  30.305  38.580  1.00 63.80           C  
ATOM   1690  OP1  DC G  19     -30.603  25.139  43.406  1.00 74.07           O  
ATOM   1691  OP2  DC G  19     -33.086  25.683  43.078  1.00 50.83           O1-
ATOM   1692  P    DG G  20     -28.418  31.875  42.446  1.00 53.26           P  
ATOM   1693  C5'  DG G  20     -28.029  33.506  40.432  1.00 62.16           C  
ATOM   1694  O5'  DG G  20     -28.935  32.951  41.380  1.00 58.62           O  
ATOM   1695  C4'  DG G  20     -28.325  34.977  40.208  1.00 58.55           C  
ATOM   1696  O4'  DG G  20     -29.244  35.125  39.094  1.00 64.32           O  
ATOM   1697  C3'  DG G  20     -28.988  35.683  41.385  1.00 52.30           C  
ATOM   1698  O3'  DG G  20     -28.577  37.041  41.433  1.00 46.56           O  
ATOM   1699  C2'  DG G  20     -30.468  35.563  41.047  1.00 57.69           C  
ATOM   1700  C1'  DG G  20     -30.439  35.737  39.537  1.00 61.78           C  
ATOM   1701  N1   DG G  20     -33.347  35.650  35.364  1.00 77.16           N  
ATOM   1702  C2   DG G  20     -32.289  36.474  35.670  1.00 79.47           C  
ATOM   1703  N2   DG G  20     -31.959  37.387  34.746  1.00 78.15           N  
ATOM   1704  N3   DG G  20     -31.597  36.403  36.798  1.00 76.29           N  
ATOM   1705  C4   DG G  20     -32.062  35.426  37.614  1.00 76.01           C  
ATOM   1706  C5   DG G  20     -33.109  34.557  37.400  1.00 71.40           C  
ATOM   1707  C6   DG G  20     -33.838  34.642  36.190  1.00 68.55           C  
ATOM   1708  O6   DG G  20     -34.801  33.954  35.823  1.00 61.94           O  
ATOM   1709  N7   DG G  20     -33.267  33.702  38.482  1.00 67.10           N  
ATOM   1710  C8   DG G  20     -32.331  34.063  39.315  1.00 69.00           C  
ATOM   1711  N9   DG G  20     -31.562  35.103  38.854  1.00 70.44           N  
ATOM   1712  OP1  DG G  20     -26.939  31.902  42.468  1.00 45.88           O  
ATOM   1713  OP2  DG G  20     -29.179  32.083  43.697  1.00 46.65           O1-
ATOM   1714  P    DG G  21     -29.216  38.038  42.520  1.00 52.57           P  
ATOM   1715  C5'  DG G  21     -29.358  39.850  40.640  1.00 56.02           C  
ATOM   1716  O5'  DG G  21     -30.029  39.095  41.640  1.00 53.00           O  
ATOM   1717  C4'  DG G  21     -30.344  40.674  39.833  1.00 64.79           C  
ATOM   1718  O4'  DG G  21     -31.362  39.803  39.287  1.00 68.32           O  
ATOM   1719  C3'  DG G  21     -31.079  41.760  40.625  1.00 57.30           C  
ATOM   1720  O3'  DG G  21     -30.817  43.035  40.055  1.00 51.01           O  
ATOM   1721  C2'  DG G  21     -32.563  41.381  40.519  1.00 51.14           C  
ATOM   1722  C1'  DG G  21     -32.597  40.468  39.302  1.00 62.84           C  
ATOM   1723  N1   DG G  21     -36.291  38.020  36.784  1.00 76.42           N  
ATOM   1724  C2   DG G  21     -35.435  38.996  36.333  1.00 73.63           C  
ATOM   1725  N2   DG G  21     -35.577  39.366  35.052  1.00 70.31           N  
ATOM   1726  N3   DG G  21     -34.501  39.569  37.085  1.00 72.62           N  
ATOM   1727  C4   DG G  21     -34.497  39.075  38.347  1.00 73.52           C  
ATOM   1728  C5   DG G  21     -35.310  38.104  38.889  1.00 73.03           C  
ATOM   1729  C6   DG G  21     -36.300  37.502  38.077  1.00 76.49           C  
ATOM   1730  O6   DG G  21     -37.115  36.621  38.386  1.00 83.14           O  
ATOM   1731  N7   DG G  21     -34.989  37.880  40.221  1.00 73.10           N  
ATOM   1732  C8   DG G  21     -34.006  38.703  40.455  1.00 72.48           C  
ATOM   1733  N9   DG G  21     -33.654  39.462  39.365  1.00 69.89           N  
ATOM   1734  OP1  DG G  21     -28.103  38.739  43.193  1.00 48.35           O  
ATOM   1735  OP2  DG G  21     -30.193  37.268  43.322  1.00 64.40           O1-
ATOM   1736  P    DT G  22     -31.582  44.339  40.598  1.00 51.00           P  
ATOM   1737  C5'  DT G  22     -32.160  44.771  38.085  1.00 59.78           C  
ATOM   1738  O5'  DT G  22     -32.616  44.683  39.429  1.00 67.34           O  
ATOM   1739  C4'  DT G  22     -33.325  44.919  37.123  1.00 53.81           C  
ATOM   1740  O4'  DT G  22     -34.163  43.734  37.185  1.00 48.58           O  
ATOM   1741  C3'  DT G  22     -34.244  46.110  37.402  1.00 56.72           C  
ATOM   1742  O3'  DT G  22     -34.534  46.792  36.190  1.00 55.55           O  
ATOM   1743  C2'  DT G  22     -35.497  45.464  37.997  1.00 53.84           C  
ATOM   1744  C1'  DT G  22     -35.511  44.121  37.287  1.00 55.84           C  
ATOM   1745  N1   DT G  22     -36.253  43.064  38.032  1.00 66.12           N  
ATOM   1746  C2   DT G  22     -37.323  42.441  37.430  1.00 71.13           C  
ATOM   1747  O2   DT G  22     -37.706  42.707  36.305  1.00 70.13           O  
ATOM   1748  N3   DT G  22     -37.936  41.487  38.199  1.00 72.34           N  
ATOM   1749  C4   DT G  22     -37.594  41.102  39.482  1.00 71.04           C  
ATOM   1750  O4   DT G  22     -38.208  40.232  40.092  1.00 60.15           O  
ATOM   1751  C5   DT G  22     -36.463  41.795  40.054  1.00 73.38           C  
ATOM   1752  C6   DT G  22     -35.856  42.732  39.310  1.00 67.96           C  
ATOM   1753  C7   DT G  22     -35.997  41.462  41.441  1.00 67.70           C  
ATOM   1754  OP1  DT G  22     -30.588  45.432  40.694  1.00 42.88           O  
ATOM   1755  OP2  DT G  22     -32.360  43.947  41.793  1.00 41.48           O1-
ATOM   1756  P    DC G  23     -35.179  48.263  36.227  1.00 56.31           P  
ATOM   1757  C5'  DC G  23     -36.724  47.581  34.229  1.00 62.31           C  
ATOM   1758  O5'  DC G  23     -36.619  48.065  35.562  1.00 65.17           O  
ATOM   1759  C4'  DC G  23     -38.152  47.175  33.913  1.00 67.44           C  
ATOM   1760  O4'  DC G  23     -38.506  46.001  34.689  1.00 68.10           O  
ATOM   1761  C3'  DC G  23     -39.210  48.234  34.232  1.00 71.85           C  
ATOM   1762  O3'  DC G  23     -40.176  48.288  33.192  1.00 75.23           O  
ATOM   1763  C2'  DC G  23     -39.821  47.734  35.538  1.00 68.78           C  
ATOM   1764  C1'  DC G  23     -39.723  46.228  35.361  1.00 68.77           C  
ATOM   1765  N1   DC G  23     -39.700  45.481  36.651  1.00 68.68           N  
ATOM   1766  C2   DC G  23     -40.624  44.453  36.875  1.00 77.25           C  
ATOM   1767  O2   DC G  23     -41.445  44.176  35.992  1.00 76.98           O  
ATOM   1768  N3   DC G  23     -40.589  43.785  38.055  1.00 78.12           N  
ATOM   1769  C4   DC G  23     -39.688  44.114  38.982  1.00 75.61           C  
ATOM   1770  N4   DC G  23     -39.692  43.428  40.130  1.00 74.39           N  
ATOM   1771  C5   DC G  23     -38.741  45.160  38.772  1.00 68.32           C  
ATOM   1772  C6   DC G  23     -38.783  45.810  37.606  1.00 64.00           C  
ATOM   1773  OP1  DC G  23     -34.364  49.134  35.351  1.00 53.29           O  
ATOM   1774  OP2  DC G  23     -35.381  48.626  37.647  1.00 63.22           O1-
ATOM   1775  P    DG G  24     -41.281  49.454  33.181  1.00 68.50           P  
ATOM   1776  C5'  DG G  24     -43.232  47.704  33.210  1.00 73.71           C  
ATOM   1777  O5'  DG G  24     -42.562  48.778  33.863  1.00 78.42           O  
ATOM   1778  C4'  DG G  24     -44.390  47.190  34.050  1.00 73.61           C  
ATOM   1779  O4'  DG G  24     -43.878  46.422  35.170  1.00 67.34           O  
ATOM   1780  C3'  DG G  24     -45.290  48.277  34.654  1.00 84.63           C  
ATOM   1781  O3'  DG G  24     -46.661  47.939  34.463  1.00 85.45           O  
ATOM   1782  C2'  DG G  24     -44.914  48.264  36.134  1.00 72.79           C  
ATOM   1783  C1'  DG G  24     -44.570  46.800  36.335  1.00 73.48           C  
ATOM   1784  N1   DG G  24     -43.852  44.014  40.533  1.00 85.69           N  
ATOM   1785  C2   DG G  24     -44.865  43.946  39.606  1.00 87.93           C  
ATOM   1786  N2   DG G  24     -45.810  43.019  39.824  1.00 89.23           N  
ATOM   1787  N3   DG G  24     -44.950  44.732  38.540  1.00 86.53           N  
ATOM   1788  C4   DG G  24     -43.917  45.606  38.476  1.00 89.60           C  
ATOM   1789  C5   DG G  24     -42.862  45.751  39.349  1.00 87.21           C  
ATOM   1790  C6   DG G  24     -42.784  44.906  40.482  1.00 82.92           C  
ATOM   1791  O6   DG G  24     -41.918  44.888  41.368  1.00 75.56           O  
ATOM   1792  N7   DG G  24     -42.011  46.766  38.928  1.00 80.91           N  
ATOM   1793  C8   DG G  24     -42.559  47.207  37.828  1.00 76.48           C  
ATOM   1794  N9   DG G  24     -43.718  46.549  37.493  1.00 80.78           N  
ATOM   1795  OP1  DG G  24     -41.594  49.760  31.767  1.00 74.20           O  
ATOM   1796  OP2  DG G  24     -40.804  50.530  34.077  1.00 55.48           O1-
ATOM   1797  P    DC G  25     -47.815  48.962  34.917  1.00 66.43           P  
ATOM   1798  C5'  DC G  25     -49.467  47.173  35.907  1.00 68.67           C  
ATOM   1799  O5'  DC G  25     -48.532  48.226  36.146  1.00 61.04           O  
ATOM   1800  C4'  DC G  25     -49.666  46.331  37.157  1.00 80.57           C  
ATOM   1801  O4'  DC G  25     -48.392  46.123  37.785  1.00 78.54           O  
ATOM   1802  C3'  DC G  25     -50.540  46.967  38.231  1.00 92.10           C  
ATOM   1803  O3'  DC G  25     -51.893  46.541  38.072  1.00 92.07           O  
ATOM   1804  C2'  DC G  25     -49.947  46.452  39.552  1.00 86.39           C  
ATOM   1805  C1'  DC G  25     -48.584  45.869  39.156  1.00 84.99           C  
ATOM   1806  N1   DC G  25     -47.440  46.461  39.905  1.00 78.01           N  
ATOM   1807  C2   DC G  25     -47.064  45.917  41.138  1.00 79.36           C  
ATOM   1808  O2   DC G  25     -47.696  44.955  41.588  1.00 78.21           O  
ATOM   1809  N3   DC G  25     -46.018  46.464  41.804  1.00 78.92           N  
ATOM   1810  C4   DC G  25     -45.363  47.503  41.281  1.00 75.92           C  
ATOM   1811  N4   DC G  25     -44.338  48.009  41.976  1.00 71.55           N  
ATOM   1812  C5   DC G  25     -45.730  48.069  40.026  1.00 72.88           C  
ATOM   1813  C6   DC G  25     -46.762  47.521  39.378  1.00 71.22           C  
ATOM   1814  OP1  DC G  25     -48.777  49.078  33.799  1.00 73.64           O  
ATOM   1815  OP2  DC G  25     -47.149  50.175  35.442  1.00 66.19           O1-
ATOM   1816  P    DT G  26     -53.071  47.240  38.914  1.00 99.10           P  
ATOM   1817  C5'  DT G  26     -54.539  46.413  40.922  1.00 91.77           C  
ATOM   1818  O5'  DT G  26     -53.469  46.148  40.016  1.00 92.83           O  
ATOM   1819  C4'  DT G  26     -54.543  45.419  42.071  1.00 95.05           C  
ATOM   1820  O4'  DT G  26     -53.177  45.113  42.447  1.00 94.63           O  
ATOM   1821  C3'  DT G  26     -55.211  45.920  43.345  1.00 94.25           C  
ATOM   1822  O3'  DT G  26     -55.745  44.830  44.087  1.00105.56           O  
ATOM   1823  C2'  DT G  26     -54.052  46.579  44.080  1.00 92.58           C  
ATOM   1824  C1'  DT G  26     -52.893  45.651  43.727  1.00 92.84           C  
ATOM   1825  N1   DT G  26     -51.579  46.347  43.662  1.00 95.98           N  
ATOM   1826  C2   DT G  26     -50.594  46.015  44.562  1.00 92.29           C  
ATOM   1827  O2   DT G  26     -50.735  45.163  45.423  1.00 93.52           O  
ATOM   1828  N3   DT G  26     -49.428  46.718  44.418  1.00 84.48           N  
ATOM   1829  C4   DT G  26     -49.154  47.700  43.484  1.00 81.84           C  
ATOM   1830  O4   DT G  26     -48.071  48.275  43.435  1.00 82.51           O  
ATOM   1831  C5   DT G  26     -50.231  48.002  42.572  1.00 79.37           C  
ATOM   1832  C6   DT G  26     -51.378  47.319  42.704  1.00 85.52           C  
ATOM   1833  C7   DT G  26     -50.053  49.050  41.514  1.00 76.22           C  
ATOM   1834  OP1  DT G  26     -54.218  47.437  38.001  1.00105.33           O  
ATOM   1835  OP2  DT G  26     -52.486  48.400  39.623  1.00 87.89           O1-
ATOM   1836  P    DT G  27     -56.609  45.109  45.412  1.00115.50           P  
ATOM   1837  C5'  DT G  27     -55.896  45.705  47.862  1.00107.33           C  
ATOM   1838  O5'  DT G  27     -55.511  45.257  46.566  1.00108.52           O  
ATOM   1839  C4'  DT G  27     -54.777  45.488  48.866  1.00107.70           C  
ATOM   1840  O4'  DT G  27     -53.512  45.895  48.278  1.00101.45           O  
ATOM   1841  C3'  DT G  27     -54.920  46.278  50.170  1.00106.92           C  
ATOM   1842  O3'  DT G  27     -54.652  45.437  51.288  1.00106.56           O  
ATOM   1843  C2'  DT G  27     -53.873  47.385  50.036  1.00 98.93           C  
ATOM   1844  C1'  DT G  27     -52.810  46.704  49.191  1.00 93.70           C  
ATOM   1845  N1   DT G  27     -51.962  47.661  48.424  1.00 89.33           N  
ATOM   1846  C2   DT G  27     -50.603  47.678  48.636  1.00 88.92           C  
ATOM   1847  O2   DT G  27     -50.039  46.937  49.422  1.00 96.99           O  
ATOM   1848  N3   DT G  27     -49.918  48.597  47.886  1.00 78.99           N  
ATOM   1849  C4   DT G  27     -50.446  49.486  46.967  1.00 73.68           C  
ATOM   1850  O4   DT G  27     -49.747  50.275  46.340  1.00 65.26           O  
ATOM   1851  C5   DT G  27     -51.878  49.418  46.796  1.00 77.37           C  
ATOM   1852  C6   DT G  27     -52.559  48.521  47.526  1.00 85.38           C  
ATOM   1853  C7   DT G  27     -52.566  50.333  45.826  1.00 68.17           C  
ATOM   1854  OP1  DT G  27     -57.428  43.905  45.683  1.00118.19           O  
ATOM   1855  OP2  DT G  27     -57.268  46.423  45.246  1.00 86.43           O1-
ATOM   1856  P    DT G  28     -55.015  45.931  52.774  1.00114.75           P  
ATOM   1857  C5'  DT G  28     -54.217  48.097  54.017  1.00 91.02           C  
ATOM   1858  O5'  DT G  28     -54.555  47.463  52.790  1.00104.22           O  
ATOM   1859  C4'  DT G  28     -52.721  48.017  54.268  1.00 94.42           C  
ATOM   1860  O4'  DT G  28     -52.015  48.068  52.999  1.00102.06           O  
ATOM   1861  C3'  DT G  28     -52.150  49.157  55.102  1.00 88.04           C  
ATOM   1862  O3'  DT G  28     -52.127  48.795  56.475  1.00 80.64           O  
ATOM   1863  C2'  DT G  28     -50.743  49.301  54.535  1.00 91.00           C  
ATOM   1864  C1'  DT G  28     -51.001  49.052  53.056  1.00 94.72           C  
ATOM   1865  N1   DT G  28     -51.482  50.260  52.329  1.00 88.93           N  
ATOM   1866  C2   DT G  28     -50.603  51.284  52.066  1.00 79.54           C  
ATOM   1867  O2   DT G  28     -49.432  51.260  52.399  1.00 80.81           O  
ATOM   1868  N3   DT G  28     -51.147  52.346  51.394  1.00 80.39           N  
ATOM   1869  C4   DT G  28     -52.455  52.485  50.968  1.00 82.07           C  
ATOM   1870  O4   DT G  28     -52.850  53.481  50.370  1.00 78.07           O  
ATOM   1871  C5   DT G  28     -53.325  51.374  51.276  1.00 86.62           C  
ATOM   1872  C6   DT G  28     -52.802  50.329  51.934  1.00 92.89           C  
ATOM   1873  C7   DT G  28     -54.768  51.408  50.865  1.00 74.62           C  
ATOM   1874  OP1  DT G  28     -54.175  45.168  53.723  1.00104.50           O  
ATOM   1875  OP2  DT G  28     -56.489  45.902  52.910  1.00110.46           O1-
ATOM   1876  P    DC G  29     -53.328  49.242  57.444  1.00 85.94           P  
ATOM   1877  C5'  DC G  29     -52.974  51.840  57.442  1.00 83.80           C  
ATOM   1878  O5'  DC G  29     -53.698  50.718  56.946  1.00 85.36           O  
ATOM   1879  C4'  DC G  29     -51.478  51.612  57.335  1.00 85.88           C  
ATOM   1880  O4'  DC G  29     -51.048  51.854  55.968  1.00 77.63           O  
ATOM   1881  C3'  DC G  29     -50.623  52.525  58.212  1.00 79.68           C  
ATOM   1882  O3'  DC G  29     -49.492  51.813  58.698  1.00 76.88           O  
ATOM   1883  C2'  DC G  29     -50.216  53.634  57.248  1.00 73.08           C  
ATOM   1884  C1'  DC G  29     -50.056  52.858  55.948  1.00 74.64           C  
ATOM   1885  N1   DC G  29     -50.255  53.693  54.729  1.00 75.70           N  
ATOM   1886  C2   DC G  29     -49.150  54.057  53.952  1.00 75.80           C  
ATOM   1887  O2   DC G  29     -48.022  53.677  54.289  1.00 60.73           O  
ATOM   1888  N3   DC G  29     -49.348  54.818  52.846  1.00 80.33           N  
ATOM   1889  C4   DC G  29     -50.581  55.207  52.515  1.00 74.02           C  
ATOM   1890  N4   DC G  29     -50.726  55.956  51.417  1.00 63.86           N  
ATOM   1891  C5   DC G  29     -51.718  54.847  53.296  1.00 72.74           C  
ATOM   1892  C6   DC G  29     -51.511  54.097  54.383  1.00 73.43           C  
ATOM   1893  OP1  DC G  29     -52.789  49.321  58.818  1.00 69.62           O  
ATOM   1894  OP2  DC G  29     -54.485  48.365  57.156  1.00 91.16           O1-
ATOM   1895  P    DT G  30     -49.577  51.003  60.085  1.00 82.71           P  
ATOM   1896  C5'  DT G  30     -50.087  52.877  61.846  1.00 59.86           C  
ATOM   1897  O5'  DT G  30     -49.117  52.065  61.189  1.00 64.55           O  
ATOM   1898  C4'  DT G  30     -49.766  54.350  61.671  1.00 54.89           C  
ATOM   1899  O4'  DT G  30     -50.906  55.025  61.087  1.00 51.13           O  
ATOM   1900  C3'  DT G  30     -49.479  55.103  62.960  1.00 48.66           C  
ATOM   1901  O3'  DT G  30     -48.095  54.988  63.293  1.00 50.91           O  
ATOM   1902  C2'  DT G  30     -49.847  56.534  62.580  1.00 51.83           C  
ATOM   1903  C1'  DT G  30     -51.038  56.321  61.644  1.00 47.28           C  
ATOM   1904  N1   DT G  30     -52.364  56.415  62.327  1.00 52.44           N  
ATOM   1905  C2   DT G  30     -53.066  57.597  62.277  1.00 54.93           C  
ATOM   1906  O2   DT G  30     -52.661  58.588  61.697  1.00 59.16           O  
ATOM   1907  N3   DT G  30     -54.267  57.579  62.934  1.00 56.72           N  
ATOM   1908  C4   DT G  30     -54.827  56.517  63.623  1.00 56.04           C  
ATOM   1909  O4   DT G  30     -55.916  56.599  64.182  1.00 52.93           O  
ATOM   1910  C5   DT G  30     -54.040  55.307  63.637  1.00 52.48           C  
ATOM   1911  C6   DT G  30     -52.861  55.314  62.996  1.00 56.49           C  
ATOM   1912  C7   DT G  30     -54.545  54.089  64.353  1.00 37.91           C  
ATOM   1913  OP1  DT G  30     -48.584  49.908  60.027  1.00 80.81           O  
ATOM   1914  OP2  DT G  30     -51.002  50.692  60.330  1.00 78.74           O1-
ATOM   1915  P    DT G  31     -47.528  55.622  64.660  1.00 50.26           P  
ATOM   1916  C5'  DT G  31     -48.401  55.278  67.103  1.00 38.27           C  
ATOM   1917  O5'  DT G  31     -48.178  54.722  65.811  1.00 45.78           O  
ATOM   1918  C4'  DT G  31     -48.332  54.208  68.180  1.00 36.74           C  
ATOM   1919  O4'  DT G  31     -49.117  53.056  67.780  1.00 48.44           O  
ATOM   1920  C3'  DT G  31     -46.925  53.684  68.491  1.00 36.33           C  
ATOM   1921  O3'  DT G  31     -46.691  53.731  69.894  1.00 31.64           O  
ATOM   1922  C2'  DT G  31     -46.949  52.243  67.972  1.00 39.59           C  
ATOM   1923  C1'  DT G  31     -48.418  51.887  68.123  1.00 44.58           C  
ATOM   1924  N1   DT G  31     -48.863  50.786  67.223  1.00 41.49           N  
ATOM   1925  C2   DT G  31     -49.942  50.014  67.588  1.00 43.99           C  
ATOM   1926  O2   DT G  31     -50.567  50.186  68.620  1.00 43.24           O  
ATOM   1927  N3   DT G  31     -50.269  49.029  66.695  1.00 49.46           N  
ATOM   1928  C4   DT G  31     -49.636  48.743  65.499  1.00 56.57           C  
ATOM   1929  O4   DT G  31     -50.005  47.833  64.763  1.00 60.94           O  
ATOM   1930  C5   DT G  31     -48.510  49.588  65.178  1.00 54.98           C  
ATOM   1931  C6   DT G  31     -48.182  50.557  66.046  1.00 46.04           C  
ATOM   1932  C7   DT G  31     -47.745  49.373  63.906  1.00 56.12           C  
ATOM   1933  OP1  DT G  31     -48.048  57.002  64.775  1.00 47.23           O  
ATOM   1934  OP2  DT G  31     -46.066  55.391  64.680  1.00 40.51           O1-
ATOM   1935  P    DT G  32     -45.212  53.991  70.465  1.00 30.92           P  
ATOM   1936  C5'  DT G  32     -46.370  54.269  72.803  1.00 34.60           C  
ATOM   1937  O5'  DT G  32     -45.463  54.786  71.832  1.00 32.82           O  
ATOM   1938  C4'  DT G  32     -45.672  53.289  73.732  1.00 33.72           C  
ATOM   1939  O4'  DT G  32     -44.823  54.013  74.641  1.00 32.81           O  
ATOM   1940  C3'  DT G  32     -46.609  52.463  74.616  1.00 25.54           C  
ATOM   1941  O3'  DT G  32     -46.689  51.130  74.126  1.00 23.12           O  
ATOM   1942  C2'  DT G  32     -45.974  52.511  76.019  1.00 30.19           C  
ATOM   1943  C1'  DT G  32     -44.648  53.234  75.792  1.00 39.97           C  
ATOM   1944  N1   DT G  32     -44.262  54.134  76.917  1.00 46.89           N  
ATOM   1945  C2   DT G  32     -42.936  54.250  77.264  1.00 53.42           C  
ATOM   1946  O2   DT G  32     -42.041  53.654  76.692  1.00 52.06           O  
ATOM   1947  N3   DT G  32     -42.692  55.101  78.309  1.00 60.25           N  
ATOM   1948  C4   DT G  32     -43.621  55.829  79.030  1.00 60.93           C  
ATOM   1949  O4   DT G  32     -43.302  56.568  79.956  1.00 66.75           O  
ATOM   1950  C5   DT G  32     -44.994  55.658  78.616  1.00 52.92           C  
ATOM   1951  C6   DT G  32     -45.245  54.829  77.593  1.00 47.35           C  
ATOM   1952  C7   DT G  32     -46.092  56.397  79.323  1.00 40.95           C  
ATOM   1953  OP1  DT G  32     -44.512  54.884  69.513  1.00 25.55           O  
ATOM   1954  OP2  DT G  32     -44.626  52.675  70.801  1.00 28.64           O1-
TER   
ATOM   1955  P    DG H   8     -46.581  63.268  41.880  1.00 79.14           P  
ATOM   1956  C5'  DG H   8     -46.202  60.969  43.085  1.00 49.67           C  
ATOM   1957  O5'  DG H   8     -47.003  61.759  42.210  1.00 49.47           O  
ATOM   1958  C4'  DG H   8     -45.966  61.688  44.402  1.00 57.47           C  
ATOM   1959  O4'  DG H   8     -47.242  61.979  45.027  1.00 50.00           O  
ATOM   1960  C3'  DG H   8     -45.186  60.893  45.438  1.00 60.18           C  
ATOM   1961  O3'  DG H   8     -43.790  61.111  45.271  1.00 65.23           O  
ATOM   1962  C2'  DG H   8     -45.690  61.492  46.744  1.00 48.29           C  
ATOM   1963  C1'  DG H   8     -47.161  61.743  46.422  1.00 47.07           C  
ATOM   1964  N1   DG H   8     -48.714  58.515  50.040  1.00 52.50           N  
ATOM   1965  C2   DG H   8     -47.796  59.535  50.121  1.00 51.96           C  
ATOM   1966  N2   DG H   8     -47.218  59.721  51.317  1.00 44.66           N  
ATOM   1967  N3   DG H   8     -47.467  60.321  49.103  1.00 55.99           N  
ATOM   1968  C4   DG H   8     -48.144  59.994  47.975  1.00 50.48           C  
ATOM   1969  C5   DG H   8     -49.077  58.996  47.795  1.00 51.62           C  
ATOM   1970  C6   DG H   8     -49.418  58.166  48.890  1.00 54.34           C  
ATOM   1971  O6   DG H   8     -50.227  57.228  48.920  1.00 54.42           O  
ATOM   1972  N7   DG H   8     -49.542  58.987  46.486  1.00 47.40           N  
ATOM   1973  C8   DG H   8     -48.892  59.961  45.910  1.00 42.42           C  
ATOM   1974  N9   DG H   8     -48.029  60.617  46.753  1.00 42.79           N  
ATOM   1975  OP1  DG H   8     -47.092  63.631  40.538  1.00 62.16           O  
ATOM   1976  OP2  DG H   8     -45.141  63.420  42.187  1.00 63.27           O1-
ATOM   1977  P    DA H   9     -42.778  59.864  45.197  1.00 71.84           P  
ATOM   1978  C5'  DA H   9     -42.602  59.681  47.803  1.00 55.53           C  
ATOM   1979  O5'  DA H   9     -43.013  59.089  46.577  1.00 56.95           O  
ATOM   1980  C4'  DA H   9     -42.778  58.713  48.956  1.00 52.53           C  
ATOM   1981  O4'  DA H   9     -44.179  58.409  49.118  1.00 54.69           O  
ATOM   1982  C3'  DA H   9     -42.098  57.370  48.766  1.00 51.65           C  
ATOM   1983  O3'  DA H   9     -40.757  57.446  49.244  1.00 45.54           O  
ATOM   1984  C2'  DA H   9     -42.951  56.430  49.622  1.00 48.50           C  
ATOM   1985  C1'  DA H   9     -44.335  57.091  49.605  1.00 48.23           C  
ATOM   1986  N1   DA H   9     -48.205  53.695  49.415  1.00 63.75           N  
ATOM   1987  C2   DA H   9     -47.447  54.130  50.428  1.00 62.63           C  
ATOM   1988  N3   DA H   9     -46.453  55.016  50.411  1.00 61.26           N  
ATOM   1989  C4   DA H   9     -46.254  55.485  49.169  1.00 61.31           C  
ATOM   1990  C5   DA H   9     -46.950  55.134  48.029  1.00 64.52           C  
ATOM   1991  C6   DA H   9     -47.981  54.185  48.178  1.00 64.80           C  
ATOM   1992  N6   DA H   9     -48.737  53.752  47.163  1.00 67.63           N  
ATOM   1993  N7   DA H   9     -46.467  55.823  46.928  1.00 62.45           N  
ATOM   1994  C8   DA H   9     -45.502  56.564  47.420  1.00 55.04           C  
ATOM   1995  N9   DA H   9     -45.315  56.406  48.765  1.00 55.00           N  
ATOM   1996  OP1  DA H   9     -41.401  60.407  45.190  1.00 59.81           O  
ATOM   1997  OP2  DA H   9     -43.226  58.981  44.098  1.00 72.97           O1-
ATOM   1998  P    DA H  10     -39.831  56.134  49.290  1.00 40.54           P  
ATOM   1999  C5'  DA H  10     -39.943  53.978  50.757  1.00 35.83           C  
ATOM   2000  O5'  DA H  10     -40.483  55.250  50.449  1.00 34.09           O  
ATOM   2001  C4'  DA H  10     -40.898  53.196  51.634  1.00 36.74           C  
ATOM   2002  O4'  DA H  10     -42.234  53.366  51.141  1.00 37.54           O  
ATOM   2003  C3'  DA H  10     -40.666  51.691  51.645  1.00 47.94           C  
ATOM   2004  O3'  DA H  10     -39.866  51.334  52.766  1.00 53.91           O  
ATOM   2005  C2'  DA H  10     -42.079  51.086  51.744  1.00 51.90           C  
ATOM   2006  C1'  DA H  10     -43.016  52.289  51.584  1.00 52.62           C  
ATOM   2007  N1   DA H  10     -47.452  49.882  50.554  1.00 91.27           N  
ATOM   2008  C2   DA H  10     -46.650  49.856  51.625  1.00 85.08           C  
ATOM   2009  N3   DA H  10     -45.506  50.507  51.831  1.00 76.80           N  
ATOM   2010  C4   DA H  10     -45.193  51.266  50.770  1.00 73.41           C  
ATOM   2011  C5   DA H  10     -45.915  51.395  49.599  1.00 70.81           C  
ATOM   2012  C6   DA H  10     -47.111  50.657  49.503  1.00 81.20           C  
ATOM   2013  N6   DA H  10     -47.909  50.684  48.432  1.00 73.29           N  
ATOM   2014  N7   DA H  10     -45.285  52.267  48.727  1.00 51.80           N  
ATOM   2015  C8   DA H  10     -44.210  52.641  49.378  1.00 54.47           C  
ATOM   2016  N9   DA H  10     -44.089  52.074  50.617  1.00 60.90           N  
ATOM   2017  OP1  DA H  10     -38.480  56.547  49.728  1.00 40.49           O  
ATOM   2018  OP2  DA H  10     -40.003  55.412  48.010  1.00 48.14           O1-
ATOM   2019  P    DA H  11     -39.303  49.837  52.912  1.00 42.54           P  
ATOM   2020  C5'  DA H  11     -40.547  47.566  53.289  1.00 49.11           C  
ATOM   2021  O5'  DA H  11     -40.591  48.985  53.329  1.00 40.28           O  
ATOM   2022  C4'  DA H  11     -41.935  46.991  53.066  1.00 50.37           C  
ATOM   2023  O4'  DA H  11     -42.683  47.869  52.183  1.00 53.37           O  
ATOM   2024  C3'  DA H  11     -41.961  45.609  52.414  1.00 49.76           C  
ATOM   2025  O3'  DA H  11     -42.978  44.806  53.003  1.00 56.73           O  
ATOM   2026  C2'  DA H  11     -42.268  45.919  50.953  1.00 47.05           C  
ATOM   2027  C1'  DA H  11     -43.172  47.135  51.082  1.00 52.21           C  
ATOM   2028  N1   DA H  11     -45.784  48.900  47.009  1.00 77.72           N  
ATOM   2029  C2   DA H  11     -46.118  48.043  47.981  1.00 77.03           C  
ATOM   2030  N3   DA H  11     -45.391  47.626  49.017  1.00 70.96           N  
ATOM   2031  C4   DA H  11     -44.174  48.191  49.003  1.00 68.89           C  
ATOM   2032  C5   DA H  11     -43.684  49.085  48.069  1.00 67.48           C  
ATOM   2033  C6   DA H  11     -44.552  49.450  47.021  1.00 69.18           C  
ATOM   2034  N6   DA H  11     -44.214  50.305  46.050  1.00 66.18           N  
ATOM   2035  N7   DA H  11     -42.384  49.452  48.376  1.00 61.43           N  
ATOM   2036  C8   DA H  11     -42.118  48.780  49.472  1.00 60.04           C  
ATOM   2037  N9   DA H  11     -43.153  47.999  49.905  1.00 60.91           N  
ATOM   2038  OP1  DA H  11     -38.336  49.828  54.033  1.00 50.34           O  
ATOM   2039  OP2  DA H  11     -38.876  49.387  51.569  1.00 39.13           O1-
ATOM   2040  P    DG H  12     -42.825  43.205  53.024  1.00 59.49           P  
ATOM   2041  C5'  DG H  12     -45.169  42.393  52.172  1.00 64.20           C  
ATOM   2042  O5'  DG H  12     -43.812  42.704  51.869  1.00 54.08           O  
ATOM   2043  C4'  DG H  12     -45.944  42.108  50.900  1.00 67.52           C  
ATOM   2044  O4'  DG H  12     -45.983  43.304  50.101  1.00 68.42           O  
ATOM   2045  C3'  DG H  12     -45.331  41.026  50.012  1.00 67.01           C  
ATOM   2046  O3'  DG H  12     -46.084  39.819  50.115  1.00 66.79           O  
ATOM   2047  C2'  DG H  12     -45.379  41.601  48.586  1.00 61.96           C  
ATOM   2048  C1'  DG H  12     -46.060  42.959  48.744  1.00 69.26           C  
ATOM   2049  N1   DG H  12     -46.046  45.683  44.441  1.00 87.83           N  
ATOM   2050  C2   DG H  12     -46.906  44.684  44.832  1.00 87.04           C  
ATOM   2051  N2   DG H  12     -47.883  44.370  43.969  1.00 77.80           N  
ATOM   2052  N3   DG H  12     -46.815  44.037  45.986  1.00 89.40           N  
ATOM   2053  C4   DG H  12     -45.773  44.479  46.731  1.00 81.14           C  
ATOM   2054  C5   DG H  12     -44.862  45.466  46.427  1.00 76.82           C  
ATOM   2055  C6   DG H  12     -44.970  46.149  45.194  1.00 80.38           C  
ATOM   2056  O6   DG H  12     -44.251  47.056  44.752  1.00 74.94           O  
ATOM   2057  N7   DG H  12     -43.942  45.621  47.455  1.00 71.55           N  
ATOM   2058  C8   DG H  12     -44.308  44.743  48.346  1.00 68.21           C  
ATOM   2059  N9   DG H  12     -45.412  44.014  47.975  1.00 70.01           N  
ATOM   2060  OP1  DG H  12     -43.327  42.719  54.329  1.00 50.22           O  
ATOM   2061  OP2  DG H  12     -41.445  42.888  52.598  1.00 64.31           O1-
ATOM   2062  P    DC H  13     -45.430  38.417  49.677  1.00 80.33           P  
ATOM   2063  C5'  DC H  13     -45.949  38.921  47.161  1.00 57.48           C  
ATOM   2064  O5'  DC H  13     -46.146  38.075  48.288  1.00 69.58           O  
ATOM   2065  C4'  DC H  13     -47.165  38.911  46.255  1.00 59.42           C  
ATOM   2066  O4'  DC H  13     -47.334  40.219  45.665  1.00 65.29           O  
ATOM   2067  C3'  DC H  13     -47.076  37.961  45.077  1.00 65.52           C  
ATOM   2068  O3'  DC H  13     -48.379  37.604  44.639  1.00 69.46           O  
ATOM   2069  C2'  DC H  13     -46.343  38.801  44.034  1.00 65.77           C  
ATOM   2070  C1'  DC H  13     -46.828  40.222  44.342  1.00 69.58           C  
ATOM   2071  N1   DC H  13     -45.747  41.245  44.258  1.00 76.19           N  
ATOM   2072  C2   DC H  13     -45.670  42.087  43.142  1.00 73.25           C  
ATOM   2073  O2   DC H  13     -46.507  41.969  42.239  1.00 70.76           O  
ATOM   2074  N3   DC H  13     -44.679  43.012  43.084  1.00 72.43           N  
ATOM   2075  C4   DC H  13     -43.796  43.107  44.080  1.00 76.71           C  
ATOM   2076  N4   DC H  13     -42.836  44.033  43.979  1.00 68.13           N  
ATOM   2077  C5   DC H  13     -43.857  42.258  45.224  1.00 81.04           C  
ATOM   2078  C6   DC H  13     -44.839  41.352  45.270  1.00 76.54           C  
ATOM   2079  OP1  DC H  13     -45.822  37.403  50.680  1.00 65.49           O  
ATOM   2080  OP2  DC H  13     -43.998  38.660  49.399  1.00 77.61           O1-
ATOM   2081  P    DG H  14     -48.639  36.160  43.982  1.00 77.82           P  
ATOM   2082  C5'  DG H  14     -49.310  37.232  41.691  1.00 81.71           C  
ATOM   2083  O5'  DG H  14     -48.411  36.404  42.418  1.00 85.89           O  
ATOM   2084  C4'  DG H  14     -48.808  37.463  40.277  1.00 85.82           C  
ATOM   2085  O4'  DG H  14     -47.788  38.496  40.285  1.00 77.13           O  
ATOM   2086  C3'  DG H  14     -48.179  36.239  39.606  1.00 88.69           C  
ATOM   2087  O3'  DG H  14     -48.742  36.049  38.314  1.00 89.20           O  
ATOM   2088  C2'  DG H  14     -46.689  36.584  39.530  1.00 86.07           C  
ATOM   2089  C1'  DG H  14     -46.722  38.101  39.458  1.00 80.98           C  
ATOM   2090  N1   DG H  14     -43.068  41.537  38.552  1.00 79.77           N  
ATOM   2091  C2   DG H  14     -44.151  41.196  37.777  1.00 89.63           C  
ATOM   2092  N2   DG H  14     -44.279  41.853  36.615  1.00 75.61           N  
ATOM   2093  N3   DG H  14     -45.048  40.278  38.117  1.00 99.32           N  
ATOM   2094  C4   DG H  14     -44.765  39.717  39.318  1.00 92.98           C  
ATOM   2095  C5   DG H  14     -43.711  39.988  40.163  1.00 84.41           C  
ATOM   2096  C6   DG H  14     -42.763  40.971  39.788  1.00 76.31           C  
ATOM   2097  O6   DG H  14     -41.760  41.346  40.411  1.00 66.55           O  
ATOM   2098  N7   DG H  14     -43.776  39.196  41.302  1.00 76.43           N  
ATOM   2099  C8   DG H  14     -44.848  38.474  41.129  1.00 77.75           C  
ATOM   2100  N9   DG H  14     -45.499  38.735  39.946  1.00 82.50           N  
ATOM   2101  OP1  DG H  14     -50.058  35.811  44.210  1.00 80.45           O  
ATOM   2102  OP2  DG H  14     -47.572  35.254  44.461  1.00 75.68           O1-
ATOM   2103  P    DA H  15     -48.011  35.095  37.247  1.00 95.49           P  
ATOM   2104  C5'  DA H  15     -46.427  35.636  35.235  1.00 80.59           C  
ATOM   2105  O5'  DA H  15     -47.129  36.105  36.377  1.00 83.02           O  
ATOM   2106  C4'  DA H  15     -46.009  36.795  34.350  1.00 85.76           C  
ATOM   2107  O4'  DA H  15     -45.207  37.726  35.122  1.00 82.63           O  
ATOM   2108  C3'  DA H  15     -45.156  36.414  33.149  1.00 83.68           C  
ATOM   2109  O3'  DA H  15     -45.392  37.317  32.076  1.00 91.63           O  
ATOM   2110  C2'  DA H  15     -43.740  36.549  33.696  1.00 80.24           C  
ATOM   2111  C1'  DA H  15     -43.879  37.745  34.631  1.00 85.82           C  
ATOM   2112  N1   DA H  15     -39.684  39.739  36.870  1.00 72.58           N  
ATOM   2113  C2   DA H  15     -40.313  40.038  35.727  1.00 71.99           C  
ATOM   2114  N3   DA H  15     -41.403  39.481  35.199  1.00 78.34           N  
ATOM   2115  C4   DA H  15     -41.864  38.497  35.986  1.00 81.67           C  
ATOM   2116  C5   DA H  15     -41.327  38.075  37.188  1.00 81.29           C  
ATOM   2117  C6   DA H  15     -40.173  38.745  37.640  1.00 81.02           C  
ATOM   2118  N6   DA H  15     -39.547  38.443  38.783  1.00 81.58           N  
ATOM   2119  N7   DA H  15     -42.071  37.035  37.720  1.00 77.29           N  
ATOM   2120  C8   DA H  15     -43.029  36.851  36.842  1.00 79.44           C  
ATOM   2121  N9   DA H  15     -42.965  37.699  35.771  1.00 83.26           N  
ATOM   2122  OP1  DA H  15     -49.055  34.502  36.381  1.00 84.96           O  
ATOM   2123  OP2  DA H  15     -47.086  34.213  37.992  1.00 82.73           O1-
ATOM   2124  P    DC H  16     -44.929  36.940  30.585  1.00101.42           P  
ATOM   2125  C5'  DC H  16     -43.004  37.871  29.073  1.00 85.56           C  
ATOM   2126  O5'  DC H  16     -43.764  37.990  30.268  1.00 91.44           O  
ATOM   2127  C4'  DC H  16     -42.053  39.044  28.923  1.00 80.71           C  
ATOM   2128  O4'  DC H  16     -41.549  39.427  30.230  1.00 85.52           O  
ATOM   2129  C3'  DC H  16     -40.818  38.761  28.078  1.00 77.87           C  
ATOM   2130  O3'  DC H  16     -40.368  39.957  27.454  1.00 87.14           O  
ATOM   2131  C2'  DC H  16     -39.823  38.270  29.121  1.00 72.24           C  
ATOM   2132  C1'  DC H  16     -40.159  39.168  30.306  1.00 81.22           C  
ATOM   2133  N1   DC H  16     -39.867  38.541  31.627  1.00 79.63           N  
ATOM   2134  C2   DC H  16     -38.702  38.892  32.317  1.00 76.39           C  
ATOM   2135  O2   DC H  16     -37.931  39.722  31.819  1.00 80.89           O  
ATOM   2136  N3   DC H  16     -38.449  38.310  33.516  1.00 66.19           N  
ATOM   2137  C4   DC H  16     -39.304  37.418  34.019  1.00 68.38           C  
ATOM   2138  N4   DC H  16     -39.014  36.872  35.204  1.00 69.03           N  
ATOM   2139  C5   DC H  16     -40.497  37.048  33.329  1.00 74.73           C  
ATOM   2140  C6   DC H  16     -40.735  37.628  32.149  1.00 77.89           C  
ATOM   2141  OP1  DC H  16     -46.068  37.202  29.676  1.00103.33           O  
ATOM   2142  OP2  DC H  16     -44.321  35.592  30.631  1.00 85.57           O1-
ATOM   2143  P    DC H  17     -39.134  39.914  26.425  1.00101.24           P  
ATOM   2144  C5'  DC H  17     -36.649  39.144  26.731  1.00 65.98           C  
ATOM   2145  O5'  DC H  17     -37.902  39.443  27.330  1.00 75.12           O  
ATOM   2146  C4'  DC H  17     -35.511  39.601  27.625  1.00 65.21           C  
ATOM   2147  O4'  DC H  17     -35.860  39.357  29.014  1.00 71.22           O  
ATOM   2148  C3'  DC H  17     -34.185  38.885  27.401  1.00 53.34           C  
ATOM   2149  O3'  DC H  17     -33.110  39.766  27.685  1.00 53.75           O  
ATOM   2150  C2'  DC H  17     -34.256  37.748  28.414  1.00 55.85           C  
ATOM   2151  C1'  DC H  17     -34.955  38.431  29.582  1.00 66.45           C  
ATOM   2152  N1   DC H  17     -35.723  37.492  30.448  1.00 69.09           N  
ATOM   2153  C2   DC H  17     -35.208  37.119  31.694  1.00 65.40           C  
ATOM   2154  O2   DC H  17     -34.117  37.575  32.057  1.00 67.09           O  
ATOM   2155  N3   DC H  17     -35.920  36.264  32.469  1.00 63.32           N  
ATOM   2156  C4   DC H  17     -37.093  35.794  32.041  1.00 63.40           C  
ATOM   2157  N4   DC H  17     -37.759  34.954  32.840  1.00 57.94           N  
ATOM   2158  C5   DC H  17     -37.634  36.164  30.774  1.00 65.81           C  
ATOM   2159  C6   DC H  17     -36.923  37.007  30.019  1.00 70.89           C  
ATOM   2160  OP1  DC H  17     -38.883  41.299  25.967  1.00 90.30           O  
ATOM   2161  OP2  DC H  17     -39.405  38.848  25.436  1.00103.82           O1-
ATOM   2162  P    DG H  18     -31.625  39.420  27.177  1.00 61.54           P  
ATOM   2163  C5'  DG H  18     -29.292  39.876  28.272  1.00 70.06           C  
ATOM   2164  O5'  DG H  18     -30.679  40.180  28.220  1.00 69.63           O  
ATOM   2165  C4'  DG H  18     -28.791  39.901  29.704  1.00 70.47           C  
ATOM   2166  O4'  DG H  18     -29.806  39.344  30.579  1.00 69.82           O  
ATOM   2167  C3'  DG H  18     -27.540  39.072  29.958  1.00 70.17           C  
ATOM   2168  O3'  DG H  18     -26.806  39.617  31.046  1.00 71.46           O  
ATOM   2169  C2'  DG H  18     -28.128  37.711  30.309  1.00 66.01           C  
ATOM   2170  C1'  DG H  18     -29.354  38.116  31.119  1.00 62.63           C  
ATOM   2171  N1   DG H  18     -31.589  34.082  33.273  1.00 63.69           N  
ATOM   2172  C2   DG H  18     -30.473  34.777  33.676  1.00 69.24           C  
ATOM   2173  N2   DG H  18     -29.879  34.348  34.798  1.00 71.33           N  
ATOM   2174  N3   DG H  18     -29.978  35.824  33.031  1.00 65.80           N  
ATOM   2175  C4   DG H  18     -30.701  36.122  31.925  1.00 64.96           C  
ATOM   2176  C5   DG H  18     -31.824  35.491  31.440  1.00 66.99           C  
ATOM   2177  C6   DG H  18     -32.343  34.376  32.140  1.00 63.77           C  
ATOM   2178  O6   DG H  18     -33.335  33.687  31.860  1.00 64.32           O  
ATOM   2179  N7   DG H  18     -32.270  36.103  30.277  1.00 67.76           N  
ATOM   2180  C8   DG H  18     -31.424  37.077  30.084  1.00 65.64           C  
ATOM   2181  N9   DG H  18     -30.445  37.149  31.045  1.00 60.81           N  
ATOM   2182  OP1  DG H  18     -31.451  40.035  25.842  1.00 72.02           O  
ATOM   2183  OP2  DG H  18     -31.416  37.966  27.353  1.00 70.72           O1-
ATOM   2184  P    DC H  19     -25.405  38.959  31.481  1.00 59.67           P  
ATOM   2185  C5'  DC H  19     -24.811  36.570  32.381  1.00 56.57           C  
ATOM   2186  O5'  DC H  19     -25.814  37.502  32.000  1.00 57.65           O  
ATOM   2187  C4'  DC H  19     -25.256  35.764  33.587  1.00 58.39           C  
ATOM   2188  O4'  DC H  19     -26.529  35.134  33.310  1.00 58.03           O  
ATOM   2189  C3'  DC H  19     -24.301  34.638  34.006  1.00 59.33           C  
ATOM   2190  O3'  DC H  19     -23.887  34.828  35.356  1.00 60.10           O  
ATOM   2191  C2'  DC H  19     -25.129  33.355  33.842  1.00 55.95           C  
ATOM   2192  C1'  DC H  19     -26.554  33.877  33.931  1.00 59.08           C  
ATOM   2193  N1   DC H  19     -27.550  33.018  33.227  1.00 62.93           N  
ATOM   2194  C2   DC H  19     -28.215  32.009  33.933  1.00 68.28           C  
ATOM   2195  O2   DC H  19     -27.965  31.848  35.135  1.00 75.06           O  
ATOM   2196  N3   DC H  19     -29.120  31.238  33.281  1.00 60.60           N  
ATOM   2197  C4   DC H  19     -29.362  31.445  31.986  1.00 58.19           C  
ATOM   2198  N4   DC H  19     -30.261  30.658  31.385  1.00 63.90           N  
ATOM   2199  C5   DC H  19     -28.693  32.467  31.249  1.00 57.67           C  
ATOM   2200  C6   DC H  19     -27.805  33.222  31.903  1.00 57.01           C  
ATOM   2201  OP1  DC H  19     -24.869  39.738  32.620  1.00 55.76           O  
ATOM   2202  OP2  DC H  19     -24.595  38.801  30.254  1.00 53.01           O1-
ATOM   2203  P    DC H  20     -22.745  33.891  35.990  1.00 36.53           P  
ATOM   2204  C5'  DC H  20     -23.197  31.329  35.724  1.00 40.35           C  
ATOM   2205  O5'  DC H  20     -23.522  32.549  36.373  1.00 39.58           O  
ATOM   2206  C4'  DC H  20     -23.992  30.179  36.315  1.00 44.81           C  
ATOM   2207  O4'  DC H  20     -25.374  30.286  35.899  1.00 48.49           O  
ATOM   2208  C3'  DC H  20     -23.550  28.801  35.864  1.00 42.69           C  
ATOM   2209  O3'  DC H  20     -22.513  28.327  36.713  1.00 35.65           O  
ATOM   2210  C2'  DC H  20     -24.824  27.978  36.029  1.00 46.30           C  
ATOM   2211  C1'  DC H  20     -25.918  28.995  35.690  1.00 46.53           C  
ATOM   2212  N1   DC H  20     -26.404  28.907  34.284  1.00 51.22           N  
ATOM   2213  C2   DC H  20     -27.424  28.007  33.961  1.00 60.79           C  
ATOM   2214  O2   DC H  20     -27.902  27.293  34.851  1.00 67.43           O  
ATOM   2215  N3   DC H  20     -27.858  27.941  32.679  1.00 62.66           N  
ATOM   2216  C4   DC H  20     -27.316  28.727  31.748  1.00 62.43           C  
ATOM   2217  N4   DC H  20     -27.778  28.625  30.497  1.00 57.73           N  
ATOM   2218  C5   DC H  20     -26.277  29.652  32.058  1.00 61.18           C  
ATOM   2219  C6   DC H  20     -25.855  29.709  33.327  1.00 55.01           C  
ATOM   2220  OP1  DC H  20     -22.265  34.533  37.235  1.00 35.53           O  
ATOM   2221  OP2  DC H  20     -21.784  33.567  34.913  1.00 44.00           O1-
ATOM   2222  P    DA H  21     -21.752  26.955  36.369  1.00 37.04           P  
ATOM   2223  C5'  DA H  21     -22.491  24.464  36.542  1.00 33.60           C  
ATOM   2224  O5'  DA H  21     -22.814  25.825  36.747  1.00 30.55           O  
ATOM   2225  C4'  DA H  21     -23.741  23.652  36.272  1.00 37.57           C  
ATOM   2226  O4'  DA H  21     -24.735  24.492  35.637  1.00 41.75           O  
ATOM   2227  C3'  DA H  21     -23.545  22.486  35.325  1.00 42.78           C  
ATOM   2228  O3'  DA H  21     -23.118  21.344  36.052  1.00 42.18           O  
ATOM   2229  C2'  DA H  21     -24.946  22.300  34.754  1.00 49.06           C  
ATOM   2230  C1'  DA H  21     -25.445  23.744  34.664  1.00 52.37           C  
ATOM   2231  N1   DA H  21     -27.618  25.638  30.394  1.00 65.33           N  
ATOM   2232  C2   DA H  21     -28.143  25.099  31.499  1.00 61.32           C  
ATOM   2233  N3   DA H  21     -27.521  24.623  32.577  1.00 51.34           N  
ATOM   2234  C4   DA H  21     -26.191  24.743  32.451  1.00 53.93           C  
ATOM   2235  C5   DA H  21     -25.505  25.276  31.378  1.00 59.17           C  
ATOM   2236  C6   DA H  21     -26.277  25.745  30.297  1.00 60.19           C  
ATOM   2237  N6   DA H  21     -25.749  26.283  29.194  1.00 51.35           N  
ATOM   2238  N7   DA H  21     -24.138  25.234  31.600  1.00 59.40           N  
ATOM   2239  C8   DA H  21     -24.029  24.684  32.787  1.00 58.27           C  
ATOM   2240  N9   DA H  21     -25.229  24.361  33.358  1.00 55.48           N  
ATOM   2241  OP1  DA H  21     -20.588  26.831  37.270  1.00 30.31           O  
ATOM   2242  OP2  DA H  21     -21.549  26.915  34.904  1.00 55.32           O1-
ATOM   2243  P    DG H  22     -22.486  20.085  35.282  1.00 30.56           P  
ATOM   2244  C5'  DG H  22     -24.711  18.874  35.910  1.00 56.32           C  
ATOM   2245  O5'  DG H  22     -23.758  19.195  34.909  1.00 45.98           O  
ATOM   2246  C4'  DG H  22     -25.839  18.047  35.326  1.00 52.80           C  
ATOM   2247  O4'  DG H  22     -26.611  18.866  34.408  1.00 50.03           O  
ATOM   2248  C3'  DG H  22     -25.387  16.830  34.526  1.00 56.27           C  
ATOM   2249  O3'  DG H  22     -26.296  15.756  34.718  1.00 62.20           O  
ATOM   2250  C2'  DG H  22     -25.412  17.338  33.089  1.00 55.74           C  
ATOM   2251  C1'  DG H  22     -26.604  18.283  33.122  1.00 56.14           C  
ATOM   2252  N1   DG H  22     -28.985  22.204  30.916  1.00 74.94           N  
ATOM   2253  C2   DG H  22     -29.434  21.362  31.905  1.00 69.40           C  
ATOM   2254  N2   DG H  22     -30.671  21.592  32.365  1.00 61.55           N  
ATOM   2255  N3   DG H  22     -28.719  20.364  32.409  1.00 70.67           N  
ATOM   2256  C4   DG H  22     -27.496  20.277  31.831  1.00 70.40           C  
ATOM   2257  C5   DG H  22     -26.959  21.068  30.839  1.00 67.58           C  
ATOM   2258  C6   DG H  22     -27.733  22.128  30.310  1.00 67.67           C  
ATOM   2259  O6   DG H  22     -27.421  22.938  29.425  1.00 62.75           O  
ATOM   2260  N7   DG H  22     -25.674  20.653  30.519  1.00 61.98           N  
ATOM   2261  C8   DG H  22     -25.461  19.637  31.308  1.00 64.19           C  
ATOM   2262  N9   DG H  22     -26.523  19.352  32.131  1.00 67.43           N  
ATOM   2263  OP1  DG H  22     -21.651  19.339  36.250  1.00 35.57           O  
ATOM   2264  OP2  DG H  22     -21.889  20.580  34.023  1.00 47.33           O1-
ATOM   2265  P    DG H  23     -26.026  14.336  34.017  1.00 75.60           P  
ATOM   2266  C5'  DG H  23     -28.199  14.766  32.630  1.00 66.06           C  
ATOM   2267  O5'  DG H  23     -26.814  14.443  32.630  1.00 73.10           O  
ATOM   2268  C4'  DG H  23     -28.762  14.740  31.220  1.00 62.32           C  
ATOM   2269  O4'  DG H  23     -28.559  16.021  30.586  1.00 54.18           O  
ATOM   2270  C3'  DG H  23     -28.127  13.702  30.286  1.00 70.45           C  
ATOM   2271  O3'  DG H  23     -29.085  12.714  29.936  1.00 78.74           O  
ATOM   2272  C2'  DG H  23     -27.674  14.513  29.059  1.00 74.56           C  
ATOM   2273  C1'  DG H  23     -28.461  15.807  29.206  1.00 70.55           C  
ATOM   2274  N1   DG H  23     -28.583  19.258  25.459  1.00 91.35           N  
ATOM   2275  C2   DG H  23     -29.462  18.235  25.727  1.00 88.16           C  
ATOM   2276  N2   DG H  23     -30.504  18.113  24.892  1.00 71.75           N  
ATOM   2277  N3   DG H  23     -29.330  17.388  26.741  1.00 89.87           N  
ATOM   2278  C4   DG H  23     -28.223  17.655  27.479  1.00 86.91           C  
ATOM   2279  C5   DG H  23     -27.289  18.650  27.293  1.00 81.86           C  
ATOM   2280  C6   DG H  23     -27.444  19.545  26.208  1.00 83.76           C  
ATOM   2281  O6   DG H  23     -26.713  20.492  25.884  1.00 75.72           O  
ATOM   2282  N7   DG H  23     -26.303  18.588  28.268  1.00 73.36           N  
ATOM   2283  C8   DG H  23     -26.652  17.575  29.013  1.00 74.28           C  
ATOM   2284  N9   DG H  23     -27.807  16.961  28.596  1.00 78.15           N  
ATOM   2285  OP1  DG H  23     -26.666  13.293  34.850  1.00 44.31           O  
ATOM   2286  OP2  DG H  23     -24.580  14.252  33.712  1.00 68.80           O1-
ATOM   2287  P    DG H  24     -28.745  11.624  28.806  1.00 64.76           P  
ATOM   2288  C5'  DG H  24     -30.244  13.017  27.180  1.00 74.68           C  
ATOM   2289  O5'  DG H  24     -28.986  12.407  27.433  1.00 59.48           O  
ATOM   2290  C4'  DG H  24     -30.499  13.132  25.688  1.00 84.18           C  
ATOM   2291  O4'  DG H  24     -30.061  14.431  25.212  1.00 87.18           O  
ATOM   2292  C3'  DG H  24     -29.776  12.092  24.825  1.00 87.74           C  
ATOM   2293  O3'  DG H  24     -30.668  11.561  23.854  1.00 89.64           O  
ATOM   2294  C2'  DG H  24     -28.653  12.898  24.174  1.00 82.40           C  
ATOM   2295  C1'  DG H  24     -29.307  14.261  24.036  1.00 90.06           C  
ATOM   2296  N1   DG H  24     -27.562  18.090  21.173  1.00 88.37           N  
ATOM   2297  C2   DG H  24     -28.568  17.193  20.902  1.00 89.63           C  
ATOM   2298  N2   DG H  24     -29.187  17.330  19.720  1.00 83.19           N  
ATOM   2299  N3   DG H  24     -28.940  16.225  21.731  1.00 96.77           N  
ATOM   2300  C4   DG H  24     -28.212  16.232  22.874  1.00 97.39           C  
ATOM   2301  C5   DG H  24     -27.194  17.085  23.234  1.00 92.68           C  
ATOM   2302  C6   DG H  24     -26.806  18.112  22.342  1.00 89.47           C  
ATOM   2303  O6   DG H  24     -25.918  18.961  22.492  1.00 88.92           O  
ATOM   2304  N7   DG H  24     -26.700  16.761  24.492  1.00 88.89           N  
ATOM   2305  C8   DG H  24     -27.417  15.736  24.861  1.00 89.10           C  
ATOM   2306  N9   DG H  24     -28.354  15.359  23.930  1.00 96.42           N  
ATOM   2307  OP1  DG H  24     -29.748  10.541  28.917  1.00 73.67           O  
ATOM   2308  OP2  DG H  24     -27.304  11.307  28.904  1.00 66.27           O1-
ATOM   2309  P    DG H  25     -30.131  10.546  22.731  1.00 99.70           P  
ATOM   2310  C5'  DG H  25     -28.748  10.944  20.542  1.00 64.03           C  
ATOM   2311  O5'  DG H  25     -29.291  11.480  21.742  1.00 71.00           O  
ATOM   2312  C4'  DG H  25     -28.706  12.005  19.458  1.00 78.96           C  
ATOM   2313  O4'  DG H  25     -28.278  13.266  20.035  1.00 90.17           O  
ATOM   2314  C3'  DG H  25     -27.740  11.722  18.313  1.00 78.06           C  
ATOM   2315  O3'  DG H  25     -28.247  12.263  17.100  1.00 71.31           O  
ATOM   2316  C2'  DG H  25     -26.478  12.448  18.762  1.00 83.11           C  
ATOM   2317  C1'  DG H  25     -27.063  13.679  19.442  1.00 87.52           C  
ATOM   2318  N1   DG H  25     -23.937  17.467  20.791  1.00 92.39           N  
ATOM   2319  C2   DG H  25     -24.624  17.284  19.615  1.00 93.69           C  
ATOM   2320  N2   DG H  25     -24.459  18.229  18.678  1.00 89.83           N  
ATOM   2321  N3   DG H  25     -25.418  16.249  19.371  1.00 96.00           N  
ATOM   2322  C4   DG H  25     -25.468  15.395  20.422  1.00 93.68           C  
ATOM   2323  C5   DG H  25     -24.822  15.489  21.635  1.00 91.57           C  
ATOM   2324  C6   DG H  25     -23.977  16.598  21.881  1.00 91.44           C  
ATOM   2325  O6   DG H  25     -23.321  16.853  22.900  1.00 88.40           O  
ATOM   2326  N7   DG H  25     -25.138  14.407  22.447  1.00 82.96           N  
ATOM   2327  C8   DG H  25     -25.954  13.693  21.724  1.00 85.04           C  
ATOM   2328  N9   DG H  25     -26.201  14.231  20.484  1.00 91.06           N  
ATOM   2329  OP1  DG H  25     -31.307  10.022  22.001  1.00105.00           O  
ATOM   2330  OP2  DG H  25     -29.193   9.607  23.384  1.00104.42           O1-
ATOM   2331  P    DC H  26     -27.992  11.502  15.706  1.00 60.60           P  
ATOM   2332  C5'  DC H  26     -26.672  13.411  14.490  1.00 91.96           C  
ATOM   2333  O5'  DC H  26     -26.636  12.151  15.153  1.00 76.42           O  
ATOM   2334  C4'  DC H  26     -25.278  14.002  14.358  1.00 98.65           C  
ATOM   2335  O4'  DC H  26     -24.772  14.363  15.670  1.00103.96           O  
ATOM   2336  C3'  DC H  26     -24.226  13.076  13.734  1.00 94.17           C  
ATOM   2337  O3'  DC H  26     -23.481  13.783  12.742  1.00 92.34           O  
ATOM   2338  C2'  DC H  26     -23.346  12.691  14.923  1.00 96.58           C  
ATOM   2339  C1'  DC H  26     -23.433  13.947  15.771  1.00 97.06           C  
ATOM   2340  N1   DC H  26     -23.106  13.731  17.207  1.00 86.72           N  
ATOM   2341  C2   DC H  26     -22.513  14.763  17.941  1.00 86.83           C  
ATOM   2342  O2   DC H  26     -22.277  15.841  17.382  1.00 87.02           O  
ATOM   2343  N3   DC H  26     -22.217  14.553  19.248  1.00 87.86           N  
ATOM   2344  C4   DC H  26     -22.488  13.376  19.812  1.00 82.86           C  
ATOM   2345  N4   DC H  26     -22.178  13.217  21.103  1.00 88.11           N  
ATOM   2346  C5   DC H  26     -23.088  12.310  19.080  1.00 75.20           C  
ATOM   2347  C6   DC H  26     -23.377  12.529  17.792  1.00 81.30           C  
ATOM   2348  OP1  DC H  26     -29.101  11.863  14.795  1.00 65.62           O  
ATOM   2349  OP2  DC H  26     -27.728  10.079  16.016  1.00 70.39           O1-
ATOM   2350  P    DA H  27     -22.578  12.982  11.679  1.00 98.47           P  
ATOM   2351  C5'  DA H  27     -20.681  14.495  10.682  1.00 81.67           C  
ATOM   2352  O5'  DA H  27     -21.147  13.697  11.767  1.00 85.80           O  
ATOM   2353  C4'  DA H  27     -19.880  15.683  11.189  1.00 96.39           C  
ATOM   2354  O4'  DA H  27     -20.315  16.015  12.531  1.00 94.36           O  
ATOM   2355  C3'  DA H  27     -18.376  15.457  11.288  1.00 98.98           C  
ATOM   2356  O3'  DA H  27     -17.745  15.856  10.072  1.00107.37           O  
ATOM   2357  C2'  DA H  27     -17.982  16.370  12.443  1.00 89.28           C  
ATOM   2358  C1'  DA H  27     -19.195  16.261  13.359  1.00 90.51           C  
ATOM   2359  N1   DA H  27     -17.166  14.693  17.821  1.00 79.06           N  
ATOM   2360  C2   DA H  27     -17.048  15.837  17.138  1.00 82.83           C  
ATOM   2361  N3   DA H  27     -17.604  16.183  15.979  1.00 86.57           N  
ATOM   2362  C4   DA H  27     -18.369  15.190  15.505  1.00 83.78           C  
ATOM   2363  C5   DA H  27     -18.589  13.958  16.090  1.00 78.95           C  
ATOM   2364  C6   DA H  27     -17.943  13.712  17.317  1.00 75.45           C  
ATOM   2365  N6   DA H  27     -18.062  12.566  17.996  1.00 74.83           N  
ATOM   2366  N7   DA H  27     -19.436  13.189  15.312  1.00 86.88           N  
ATOM   2367  C8   DA H  27     -19.708  13.961  14.286  1.00 92.86           C  
ATOM   2368  N9   DA H  27     -19.096  15.183  14.338  1.00 91.55           N  
ATOM   2369  OP1  DA H  27     -23.148  13.228  10.337  1.00 94.61           O  
ATOM   2370  OP2  DA H  27     -22.424  11.595  12.170  1.00102.40           O1-
ATOM   2371  P    DC H  28     -16.143  15.939   9.974  1.00109.20           P  
ATOM   2372  C5'  DC H  28     -14.278  14.300  10.813  1.00 99.30           C  
ATOM   2373  O5'  DC H  28     -15.649  14.509  10.490  1.00106.69           O  
ATOM   2374  C4'  DC H  28     -13.920  14.996  12.115  1.00 99.91           C  
ATOM   2375  O4'  DC H  28     -14.968  14.758  13.085  1.00 96.60           O  
ATOM   2376  C3'  DC H  28     -12.628  14.517  12.761  1.00 99.33           C  
ATOM   2377  O3'  DC H  28     -11.548  15.342  12.337  1.00103.58           O  
ATOM   2378  C2'  DC H  28     -12.902  14.690  14.254  1.00 87.25           C  
ATOM   2379  C1'  DC H  28     -14.412  14.473  14.352  1.00 87.72           C  
ATOM   2380  N1   DC H  28     -14.807  13.086  14.741  1.00 83.54           N  
ATOM   2381  C2   DC H  28     -14.313  12.529  15.925  1.00 82.90           C  
ATOM   2382  O2   DC H  28     -13.545  13.193  16.630  1.00 90.17           O  
ATOM   2383  N3   DC H  28     -14.690  11.271  16.266  1.00 76.66           N  
ATOM   2384  C4   DC H  28     -15.522  10.587  15.480  1.00 74.69           C  
ATOM   2385  N4   DC H  28     -15.864   9.351  15.857  1.00 72.74           N  
ATOM   2386  C5   DC H  28     -16.039  11.138  14.272  1.00 80.97           C  
ATOM   2387  C6   DC H  28     -15.661  12.379  13.945  1.00 83.85           C  
ATOM   2388  OP1  DC H  28     -15.677  16.983  10.913  1.00 89.29           O  
ATOM   2389  OP2  DC H  28     -15.794  16.044   8.540  1.00107.72           O1-
ATOM   2390  P    DA H  29     -10.215  14.688  11.722  1.00108.85           P  
ATOM   2391  C5'  DA H  29      -9.234  14.797  14.144  1.00 77.79           C  
ATOM   2392  O5'  DA H  29      -9.499  14.020  12.985  1.00 91.68           O  
ATOM   2393  C4'  DA H  29      -8.569  13.954  15.215  1.00 73.12           C  
ATOM   2394  O4'  DA H  29      -9.521  12.985  15.725  1.00 69.98           O  
ATOM   2395  C3'  DA H  29      -7.355  13.158  14.739  1.00 77.20           C  
ATOM   2396  O3'  DA H  29      -6.315  13.221  15.707  1.00 74.90           O  
ATOM   2397  C2'  DA H  29      -7.895  11.740  14.574  1.00 75.13           C  
ATOM   2398  C1'  DA H  29      -8.985  11.684  15.636  1.00 79.03           C  
ATOM   2399  N1   DA H  29     -12.501   8.350  17.396  1.00 86.61           N  
ATOM   2400  C2   DA H  29     -11.579   9.089  18.025  1.00 83.51           C  
ATOM   2401  N3   DA H  29     -10.692   9.939  17.509  1.00 87.84           N  
ATOM   2402  C4   DA H  29     -10.810  10.000  16.174  1.00 86.53           C  
ATOM   2403  C5   DA H  29     -11.708   9.302  15.388  1.00 81.50           C  
ATOM   2404  C6   DA H  29     -12.595   8.433  16.052  1.00 84.01           C  
ATOM   2405  N6   DA H  29     -13.514   7.696  15.421  1.00 78.94           N  
ATOM   2406  N7   DA H  29     -11.538   9.617  14.050  1.00 74.29           N  
ATOM   2407  C8   DA H  29     -10.556  10.487  14.054  1.00 80.76           C  
ATOM   2408  N9   DA H  29     -10.068  10.764  15.301  1.00 83.51           N  
ATOM   2409  OP1  DA H  29      -9.364  15.790  11.222  1.00 88.83           O  
ATOM   2410  OP2  DA H  29     -10.629  13.603  10.804  1.00104.81           O1-
ATOM   2411  P    DT H  30      -4.886  13.840  15.312  1.00 60.46           P  
ATOM   2412  C5'  DT H  30      -3.751  11.482  15.190  1.00 42.40           C  
ATOM   2413  O5'  DT H  30      -4.164  12.661  14.507  1.00 46.82           O  
ATOM   2414  C4'  DT H  30      -2.273  11.218  14.962  1.00 39.96           C  
ATOM   2415  O4'  DT H  30      -2.063  10.798  13.589  1.00 38.80           O  
ATOM   2416  C3'  DT H  30      -1.367  12.427  15.163  1.00 39.43           C  
ATOM   2417  O3'  DT H  30      -0.080  12.001  15.588  1.00 34.10           O  
ATOM   2418  C2'  DT H  30      -1.317  13.023  13.762  1.00 46.60           C  
ATOM   2419  C1'  DT H  30      -1.285  11.764  12.906  1.00 48.18           C  
ATOM   2420  N1   DT H  30      -1.858  11.954  11.544  1.00 55.24           N  
ATOM   2421  C2   DT H  30      -2.090  10.855  10.751  1.00 52.29           C  
ATOM   2422  O2   DT H  30      -1.851   9.714  11.103  1.00 48.97           O  
ATOM   2423  N3   DT H  30      -2.617  11.140   9.519  1.00 49.54           N  
ATOM   2424  C4   DT H  30      -2.928  12.389   9.012  1.00 43.91           C  
ATOM   2425  O4   DT H  30      -3.400  12.542   7.890  1.00 50.08           O  
ATOM   2426  C5   DT H  30      -2.659  13.498   9.896  1.00 40.99           C  
ATOM   2427  C6   DT H  30      -2.144  13.230  11.104  1.00 47.10           C  
ATOM   2428  C7   DT H  30      -2.955  14.902   9.457  1.00 41.14           C  
ATOM   2429  OP1  DT H  30      -4.129  14.067  16.563  1.00 62.79           O  
ATOM   2430  OP2  DT H  30      -5.129  14.969  14.386  1.00 58.32           O1-
ATOM   2431  P    DT H  31       0.396  12.250  17.103  1.00 28.26           P  
ATOM   2432  C5'  DT H  31       2.797  13.006  16.399  1.00 24.99           C  
ATOM   2433  O5'  DT H  31       1.545  13.353  16.973  1.00 30.09           O  
ATOM   2434  C4'  DT H  31       3.372  14.177  15.625  1.00 26.02           C  
ATOM   2435  O4'  DT H  31       2.341  14.742  14.802  1.00 31.60           O  
ATOM   2436  C3'  DT H  31       3.871  15.325  16.488  1.00 23.88           C  
ATOM   2437  O3'  DT H  31       5.259  15.151  16.752  1.00 22.92           O  
ATOM   2438  C2'  DT H  31       3.616  16.573  15.627  1.00 32.58           C  
ATOM   2439  C1'  DT H  31       2.633  16.094  14.547  1.00 35.59           C  
ATOM   2440  N1   DT H  31       1.346  16.851  14.523  1.00 47.72           N  
ATOM   2441  C2   DT H  31       0.960  17.483  13.365  1.00 47.40           C  
ATOM   2442  O2   DT H  31       1.622  17.465  12.342  1.00 47.24           O  
ATOM   2443  N3   DT H  31      -0.237  18.143  13.444  1.00 47.79           N  
ATOM   2444  C4   DT H  31      -1.072  18.230  14.542  1.00 55.26           C  
ATOM   2445  O4   DT H  31      -2.131  18.849  14.514  1.00 61.65           O  
ATOM   2446  C5   DT H  31      -0.609  17.543  15.726  1.00 49.30           C  
ATOM   2447  C6   DT H  31       0.564  16.893  15.659  1.00 49.16           C  
ATOM   2448  C7   DT H  31      -1.430  17.567  16.982  1.00 34.22           C  
ATOM   2449  OP1  DT H  31       1.020  10.996  17.571  1.00 31.87           O  
ATOM   2450  OP2  DT H  31      -0.737  12.843  17.849  1.00 32.71           O1-
ATOM   2451  P    DT H  32       6.023  16.111  17.789  1.00 22.73           P  
ATOM   2452  C5'  DT H  32       8.251  17.478  17.538  1.00 42.68           C  
ATOM   2453  O5'  DT H  32       7.182  16.778  16.906  1.00 36.55           O  
ATOM   2454  C4'  DT H  32       9.535  17.334  16.738  1.00 40.84           C  
ATOM   2455  O4'  DT H  32       9.482  18.191  15.576  1.00 39.55           O  
ATOM   2456  C3'  DT H  32      10.794  17.765  17.463  1.00 41.26           C  
ATOM   2457  O3'  DT H  32      11.274  16.703  18.278  1.00 27.96           O  
ATOM   2458  C2'  DT H  32      11.748  18.056  16.304  1.00 43.49           C  
ATOM   2459  C1'  DT H  32      10.800  18.558  15.204  1.00 45.45           C  
ATOM   2460  N1   DT H  32      10.874  20.048  14.974  1.00 60.39           N  
ATOM   2461  C2   DT H  32       9.758  20.841  15.173  1.00 60.47           C  
ATOM   2462  O2   DT H  32       8.678  20.410  15.533  1.00 56.42           O  
ATOM   2463  N3   DT H  32       9.957  22.176  14.928  1.00 54.47           N  
ATOM   2464  C4   DT H  32      11.126  22.788  14.518  1.00 39.80           C  
ATOM   2465  O4   DT H  32      11.202  23.998  14.326  1.00 35.68           O  
ATOM   2466  C5   DT H  32      12.251  21.907  14.329  1.00 40.15           C  
ATOM   2467  C6   DT H  32      12.073  20.598  14.564  1.00 51.54           C  
ATOM   2468  C7   DT H  32      13.572  22.458  13.885  1.00 35.35           C  
ATOM   2469  OP1  DT H  32       6.644  15.249  18.818  1.00 18.28           O  
ATOM   2470  OP2  DT H  32       5.083  17.180  18.195  1.00 38.81           O1-
TER   
END
