# Supplementary material for: Structural and functional characterization of Cas2 of CRISPR-Cas subtype I-C lacking the CRISPR component
Source: Front Mol Biosci. 2022 Sep 12;9:988569. doi: 10.3389/fmolb.2022.988569 (PMC9510766; doi:10.3389/fmolb.2022.988569)
Supplement: Supplementary file 3 [file DataSheet2.zip › LinCas2C-Lai modelled structure.pdb]

MODEL     2430   58  -3520.770    57.9684     0.0000     0.0000     0.0000  -280.0000     0.0000 -1181.7222     0.0000     0.0000     0.0000    32.4782     0.0000     0.0000     0.0000  -677.2700  -638.0430     0.0000   -19.0000  -855.8466    40.6608
ATOM      1  H   MET     1      36.699  60.465  52.881  1.00  0.00
ATOM      2  N   MET     1      36.330  59.549  52.868  1.00  0.00
ATOM      3  CA  MET     1      36.554  58.778  51.649  1.00  0.00
ATOM      4  C   MET     1      38.045  58.608  51.376  1.00  0.00
ATOM      5  O   MET     1      38.430  57.779  50.553  1.00  0.00
ATOM      6  CB  MET     1      35.879  59.461  50.456  1.00  0.00
ATOM      7  CG  MET     1      34.357  59.445  50.591  1.00  0.00
ATOM      8  SD  MET     1      33.560  60.264  49.192  1.00  0.00
ATOM      9  CE  MET     1      33.832  58.998  47.938  1.00  0.00
ATOM     10  H   PHE     2      38.380  60.075  52.845  1.00  0.00
ATOM     11  N   PHE     2      38.820  59.494  52.179  1.00  0.00
ATOM     12  CA  PHE     2      40.255  59.550  52.032  1.00  0.00
ATOM     13  C   PHE     2      40.866  58.595  53.159  1.00  0.00
ATOM     14  O   PHE     2      40.507  58.713  54.329  1.00  0.00
ATOM     15  CB  PHE     2      40.810  60.969  52.192  1.00  0.00
ATOM     16  CG  PHE     2      40.546  61.823  50.972  1.00  0.00
ATOM     17  CD1 PHE     2      39.345  62.518  50.846  1.00  0.00
ATOM     18  CD2 PHE     2      41.503  61.920  49.965  1.00  0.00
ATOM     19  CE1 PHE     2      39.104  63.305  49.721  1.00  0.00
ATOM     20  CE2 PHE     2      41.262  62.707  48.839  1.00  0.00
ATOM     21  CZ  PHE     2      40.062  63.398  48.719  1.00  0.00
ATOM     22  H   ILE     3      41.979  57.681  51.760  1.00  0.00
ATOM     23  N   ILE     3      41.753  57.721  52.720  1.00  0.00
ATOM     24  CA  ILE     3      42.398  56.831  53.622  1.00  0.00
ATOM     25  C   ILE     3      43.892  56.886  53.540  1.00  0.00
ATOM     26  O   ILE     3      44.446  56.982  52.447  1.00  0.00
ATOM     27  CB  ILE     3      41.904  55.389  53.367  1.00  0.00
ATOM     28  CG1 ILE     3      42.440  54.441  54.445  1.00  0.00
ATOM     29  CG2 ILE     3      42.386  54.896  52.001  1.00  0.00
ATOM     30  CD1 ILE     3      41.789  53.065  54.359  1.00  0.00
ATOM     31  H   ILE     4      44.166  56.834  55.576  1.00  0.00
ATOM     32  N   ILE     4      44.614  56.820  54.696  1.00  0.00
ATOM     33  CA  ILE     4      46.009  56.729  54.641  1.00  0.00
ATOM     34  C   ILE     4      46.465  55.256  55.149  1.00  0.00
ATOM     35  O   ILE     4      45.959  54.768  56.157  1.00  0.00
ATOM     36  CB  ILE     4      46.688  57.821  55.498  1.00  0.00
ATOM     37  CG1 ILE     4      46.277  57.681  56.968  1.00  0.00
ATOM     38  CG2 ILE     4      46.279  59.212  55.008  1.00  0.00
ATOM     39  CD1 ILE     4      47.103  58.589  57.872  1.00  0.00
ATOM     40  H   VAL     5      47.873  55.356  53.743  1.00  0.00
ATOM     41  N   VAL     5      47.398  54.741  54.351  1.00  0.00
ATOM     42  CA  VAL     5      47.737  53.348  54.344  1.00  0.00
ATOM     43  C   VAL     5      49.257  53.389  54.736  1.00  0.00
ATOM     44  O   VAL     5      50.045  54.062  54.075  1.00  0.00
ATOM     45  CB  VAL     5      47.558  52.624  52.991  1.00  0.00
ATOM     46  CG1 VAL     5      48.032  51.175  53.091  1.00  0.00
ATOM     47  CG2 VAL     5      46.086  52.625  52.578  1.00  0.00
ATOM     48  H   ARG     6      48.932  52.213  56.384  1.00  0.00
ATOM     49  N   ARG     6      49.608  52.647  55.810  1.00  0.00
ATOM     50  CA  ARG     6      50.964  52.490  56.114  1.00  0.00
ATOM     51  C   ARG     6      51.316  51.088  56.169  1.00  0.00
ATOM     52  O   ARG     6      50.732  50.336  56.946  1.00  0.00
ATOM     53  CB  ARG     6      51.298  53.167  57.445  1.00  0.00
ATOM     54  CG  ARG     6      52.791  53.080  57.763  1.00  0.00
ATOM     55  CD  ARG     6      53.123  53.877  59.024  1.00  0.00
ATOM     56  NE  ARG     6      54.587  53.909  59.224  1.00  0.00
ATOM     57  CZ  ARG     6      55.230  52.964  59.886  1.00  0.00
ATOM     58  NH1 ARG     6      56.537  53.030  60.042  1.00  0.00
ATOM     59  NH2 ARG     6      54.562  51.949  60.392  1.00  0.00
ATOM     60  H   TYR     7      52.867  51.465  54.786  1.00  0.00
ATOM     61  N   TYR     7      52.341  50.785  55.271  1.00  0.00
ATOM     62  CA  TYR     7      52.640  49.340  55.053  1.00  0.00
ATOM     63  C   TYR     7      53.896  48.745  55.553  1.00  0.00
ATOM     64  O   TYR     7      54.975  49.273  55.291  1.00  0.00
ATOM     65  CB  TYR     7      52.533  49.137  53.538  1.00  0.00
ATOM     66  CG  TYR     7      52.893  47.726  53.121  1.00  0.00
ATOM     67  CD1 TYR     7      51.976  46.685  53.279  1.00  0.00
ATOM     68  CD2 TYR     7      54.147  47.452  52.575  1.00  0.00
ATOM     69  CE1 TYR     7      52.309  45.385  52.895  1.00  0.00
ATOM     70  CE2 TYR     7      54.483  46.152  52.190  1.00  0.00
ATOM     71  CZ  TYR     7      53.562  45.123  52.351  1.00  0.00
ATOM     72  OH  TYR     7      53.891  43.844  51.973  1.00  0.00
ATOM     73  H   HIS     8      52.905  47.042  56.378  1.00  0.00
ATOM     74  N   HIS     8      53.746  47.555  56.323  1.00  0.00
ATOM     75  CA  HIS     8      54.944  47.076  57.077  1.00  0.00
ATOM     76  C   HIS     8      55.443  45.882  56.172  1.00  0.00
ATOM     77  O   HIS     8      54.653  45.015  55.805  1.00  0.00
ATOM     78  CB  HIS     8      54.661  46.576  58.497  1.00  0.00
ATOM     79  CG  HIS     8      54.112  47.641  59.402  1.00  0.00
ATOM     80  ND1 HIS     8      54.909  48.533  60.086  1.00  0.00
ATOM     81  CD2 HIS     8      52.831  47.949  59.729  1.00  0.00
ATOM     82  CE1 HIS     8      54.135  49.344  60.796  1.00  0.00
ATOM     83  NE2 HIS     8      52.867  49.010  60.597  1.00  0.00
ATOM     84  H   VAL     9      57.266  46.681  56.440  1.00  0.00
ATOM     85  N   VAL     9      56.802  45.991  55.908  1.00  0.00
ATOM     86  CA  VAL     9      57.531  45.231  54.994  1.00  0.00
ATOM     87  C   VAL     9      58.940  45.275  55.588  1.00  0.00
ATOM     88  O   VAL     9      59.276  46.212  56.309  1.00  0.00
ATOM     89  CB  VAL     9      57.548  45.775  53.548  1.00  0.00
ATOM     90  CG1 VAL     9      58.238  47.137  53.496  1.00  0.00
ATOM     91  CG2 VAL     9      58.301  44.815  52.627  1.00  0.00
ATOM     92  H   GLU    10      59.333  43.462  54.878  1.00  0.00
ATOM     93  N   GLU    10      59.766  44.254  55.276  1.00  0.00
ATOM     94  CA  GLU    10      61.210  44.250  55.479  1.00  0.00
ATOM     95  C   GLU    10      61.854  44.406  54.170  1.00  0.00
ATOM     96  O   GLU    10      61.618  43.605  53.268  1.00  0.00
ATOM     97  CB  GLU    10      61.691  42.961  56.151  1.00  0.00
ATOM     98  CG  GLU    10      61.169  42.848  57.584  1.00  0.00
ATOM     99  CD  GLU    10      61.582  41.522  58.213  1.00  0.00
ATOM    100  OE1 GLU    10      62.258  40.743  57.535  1.00  0.00
ATOM    101  OE2 GLU    10      61.217  41.295  59.372  1.00  0.00
ATOM    102  H   THR    11      62.936  46.062  54.771  1.00  0.00
ATOM    103  N   THR    11      62.715  45.464  54.018  1.00  0.00
ATOM    104  CA  THR    11      63.302  45.698  52.754  1.00  0.00
ATOM    105  C   THR    11      64.625  44.755  52.714  1.00  0.00
ATOM    106  O   THR    11      65.307  44.692  51.693  1.00  0.00
ATOM    107  CB  THR    11      63.705  47.167  52.520  1.00  0.00
ATOM    108  OG1 THR    11      64.642  47.557  53.514  1.00  0.00
ATOM    109  CG2 THR    11      62.494  48.094  52.596  1.00  0.00
ATOM    110  H   ILE    12      64.614  44.111  54.743  1.00  0.00
ATOM    111  N   ILE    12      65.012  43.984  53.849  1.00  0.00
ATOM    112  CA  ILE    12      66.052  42.953  53.661  1.00  0.00
ATOM    113  C   ILE    12      65.534  41.513  53.186  1.00  0.00
ATOM    114  O   ILE    12      65.503  40.576  53.981  1.00  0.00
ATOM    115  CB  ILE    12      66.840  42.825  54.984  1.00  0.00
ATOM    116  CG1 ILE    12      67.607  44.119  55.276  1.00  0.00
ATOM    117  CG2 ILE    12      67.844  41.673  54.895  1.00  0.00
ATOM    118  CD1 ILE    12      68.205  44.114  56.679  1.00  0.00
ATOM    119  H   THR    13      65.111  42.222  51.387  1.00  0.00
ATOM    120  N   THR    13      65.168  41.408  51.942  1.00  0.00
ATOM    121  CA  THR    13      64.828  40.055  51.318  1.00  0.00
ATOM    122  C   THR    13      64.965  40.394  49.780  1.00  0.00
ATOM    123  O   THR    13      65.000  41.565  49.409  1.00  0.00
ATOM    124  CB  THR    13      63.413  39.515  51.605  1.00  0.00
ATOM    125  OG1 THR    13      63.237  39.394  53.010  1.00  0.00
ATOM    126  CG2 THR    13      63.200  38.146  50.965  1.00  0.00
ATOM    127  H   GLN    14      65.444  38.567  48.896  1.00  0.00
ATOM    128  N   GLN    14      65.041  39.467  48.844  1.00  0.00
ATOM    129  CA  GLN    14      64.390  39.922  47.529  1.00  0.00
ATOM    130  C   GLN    14      62.847  40.143  47.494  1.00  0.00
ATOM    131  O   GLN    14      62.375  41.100  46.884  1.00  0.00
ATOM    132  CB  GLN    14      64.797  38.891  46.474  1.00  0.00
ATOM    133  CG  GLN    14      66.304  38.916  46.215  1.00  0.00
ATOM    134  CD  GLN    14      66.695  37.893  45.154  1.00  0.00
ATOM    135  NE2 GLN    14      67.391  38.316  44.119  1.00  0.00
ATOM    136  OE1 GLN    14      66.372  36.719  45.262  1.00  0.00
ATOM    137  H   GLU    15      62.707  38.520  48.610  1.00  0.00
ATOM    138  N   GLU    15      62.157  39.218  48.179  1.00  0.00
ATOM    139  CA  GLU    15      60.703  39.174  48.328  1.00  0.00
ATOM    140  C   GLU    15      60.179  40.282  49.057  1.00  0.00
ATOM    141  O   GLU    15      59.125  40.807  48.707  1.00  0.00
ATOM    142  CB  GLU    15      60.306  37.861  49.009  1.00  0.00
ATOM    143  CG  GLU    15      60.581  36.658  48.107  1.00  0.00
ATOM    144  CD  GLU    15      60.193  35.356  48.800  1.00  0.00
ATOM    145  OE1 GLU    15      60.352  34.299  48.183  1.00  0.00
ATOM    146  OE2 GLU    15      59.737  35.426  49.947  1.00  0.00
ATOM    147  H   GLY    16      61.718  40.390  50.495  1.00  0.00
ATOM    148  N   GLY    16      60.870  40.767  50.159  1.00  0.00
ATOM    149  CA  GLY    16      60.267  41.936  50.856  1.00  0.00
ATOM    150  C   GLY    16      60.184  43.169  49.924  1.00  0.00
ATOM    151  O   GLY    16      59.166  43.858  49.904  1.00  0.00
ATOM    152  H   ARG    17      62.012  42.709  49.320  1.00  0.00
ATOM    153  N   ARG    17      61.262  43.344  49.221  1.00  0.00
ATOM    154  CA  ARG    17      61.391  44.486  48.260  1.00  0.00
ATOM    155  C   ARG    17      60.349  44.335  47.148  1.00  0.00
ATOM    156  O   ARG    17      59.684  45.304  46.791  1.00  0.00
ATOM    157  CB  ARG    17      62.797  44.546  47.658  1.00  0.00
ATOM    158  CG  ARG    17      63.839  44.965  48.696  1.00  0.00
ATOM    159  CD  ARG    17      65.203  45.173  48.040  1.00  0.00
ATOM    160  NE  ARG    17      66.189  45.589  49.059  1.00  0.00
ATOM    161  CZ  ARG    17      66.304  46.843  49.460  1.00  0.00
ATOM    162  NH1 ARG    17      67.197  47.172  50.371  1.00  0.00
ATOM    163  NH2 ARG    17      65.522  47.768  48.945  1.00  0.00
ATOM    164  H   ALA    18      60.761  42.310  46.893  1.00  0.00
ATOM    165  N   ALA    18      60.212  43.077  46.600  1.00  0.00
ATOM    166  CA  ALA    18      59.223  42.882  45.565  1.00  0.00
ATOM    167  C   ALA    18      57.748  43.122  46.022  1.00  0.00
ATOM    168  O   ALA    18      56.958  43.699  45.279  1.00  0.00
ATOM    169  CB  ALA    18      59.382  41.471  45.013  1.00  0.00
ATOM    170  H   ARG    19      58.186  42.164  47.856  1.00  0.00
ATOM    171  N   ARG    19      57.486  42.616  47.328  1.00  0.00
ATOM    172  CA  ARG    19      56.152  42.774  47.898  1.00  0.00
ATOM    173  C   ARG    19      55.831  44.271  48.037  1.00  0.00
ATOM    174  O   ARG    19      54.712  44.690  47.752  1.00  0.00
ATOM    175  CB  ARG    19      56.049  42.086  49.262  1.00  0.00
ATOM    176  CG  ARG    19      56.088  40.563  49.129  1.00  0.00
ATOM    177  CD  ARG    19      55.996  39.898  50.502  1.00  0.00
ATOM    178  NE  ARG    19      55.999  38.429  50.347  1.00  0.00
ATOM    179  CZ  ARG    19      57.055  37.690  50.639  1.00  0.00
ATOM    180  NH1 ARG    19      57.016  36.382  50.486  1.00  0.00
ATOM    181  NH2 ARG    19      58.152  38.265  51.085  1.00  0.00
ATOM    182  H   LEU    20      57.659  44.710  48.716  1.00  0.00
ATOM    183  N   LEU    20      56.794  45.117  48.469  1.00  0.00
ATOM    184  CA  LEU    20      56.632  46.520  48.580  1.00  0.00
ATOM    185  C   LEU    20      56.356  47.160  47.220  1.00  0.00
ATOM    186  O   LEU    20      55.497  48.033  47.113  1.00  0.00
ATOM    187  CB  LEU    20      57.881  47.142  49.209  1.00  0.00
ATOM    188  CG  LEU    20      57.790  48.668  49.326  1.00  0.00
ATOM    189  CD1 LEU    20      56.620  49.059  50.226  1.00  0.00
ATOM    190  CD2 LEU    20      59.079  49.230  49.925  1.00  0.00
ATOM    191  H   ARG    21      57.798  46.025  46.317  1.00  0.00
ATOM    192  N   ARG    21      57.096  46.705  46.179  1.00  0.00
ATOM    193  CA  ARG    21      56.849  47.235  44.795  1.00  0.00
ATOM    194  C   ARG    21      55.393  46.879  44.351  1.00  0.00
ATOM    195  O   ARG    21      54.700  47.718  43.780  1.00  0.00
ATOM    196  CB  ARG    21      57.857  46.659  43.797  1.00  0.00
ATOM    197  CG  ARG    21      59.277  47.149  44.084  1.00  0.00
ATOM    198  CD  ARG    21      60.255  46.613  43.040  1.00  0.00
ATOM    199  NE  ARG    21      61.617  47.108  43.330  1.00  0.00
ATOM    200  CZ  ARG    21      62.652  46.817  42.563  1.00  0.00
ATOM    201  NH1 ARG    21      63.851  47.279  42.857  1.00  0.00
ATOM    202  NH2 ARG    21      62.485  46.061  41.498  1.00  0.00
ATOM    203  H   LYS    22      55.550  44.943  45.083  1.00  0.00
ATOM    204  N   LYS    22      54.968  45.610  44.646  1.00  0.00
ATOM    205  CA  LYS    22      53.575  45.237  44.293  1.00  0.00
ATOM    206  C   LYS    22      52.515  46.118  45.064  1.00  0.00
ATOM    207  O   LYS    22      51.539  46.569  44.469  1.00  0.00
ATOM    208  CB  LYS    22      53.344  43.752  44.591  1.00  0.00
ATOM    209  CG  LYS    22      54.162  42.858  43.658  1.00  0.00
ATOM    210  CD  LYS    22      53.926  41.382  43.980  1.00  0.00
ATOM    211  CE  LYS    22      54.735  40.490  43.039  1.00  0.00
ATOM    212  NZ  LYS    22      54.485  39.059  43.358  1.00  0.00
ATOM    213  H   VAL    23      53.522  45.973  46.789  1.00  0.00
ATOM    214  N   VAL    23      52.720  46.354  46.359  1.00  0.00
ATOM    215  CA  VAL    23      51.792  47.165  47.159  1.00  0.00
ATOM    216  C   VAL    23      51.773  48.661  46.625  1.00  0.00
ATOM    217  O   VAL    23      50.709  49.269  46.531  1.00  0.00
ATOM    218  CB  VAL    23      52.175  47.140  48.656  1.00  0.00
ATOM    219  CG1 VAL    23      51.285  48.094  49.452  1.00  0.00
ATOM    220  CG2 VAL    23      52.006  45.732  49.225  1.00  0.00
ATOM    221  H   ALA    24      53.902  48.561  46.364  1.00  0.00
ATOM    222  N   ALA    24      53.082  49.106  46.305  1.00  0.00
ATOM    223  CA  ALA    24      53.177  50.475  45.856  1.00  0.00
ATOM    224  C   ALA    24      52.399  50.658  44.570  1.00  0.00
ATOM    225  O   ALA    24      51.687  51.648  44.416  1.00  0.00
ATOM    226  CB  ALA    24      54.633  50.873  45.654  1.00  0.00
ATOM    227  H   LYS    25      53.120  48.814  43.795  1.00  0.00
ATOM    228  N   LYS    25      52.568  49.613  43.618  1.00  0.00
ATOM    229  CA  LYS    25      51.877  49.742  42.306  1.00  0.00
ATOM    230  C   LYS    25      50.337  49.801  42.508  1.00  0.00
ATOM    231  O   LYS    25      49.669  50.643  41.914  1.00  0.00
ATOM    232  CB  LYS    25      52.244  48.575  41.385  1.00  0.00
ATOM    233  CG  LYS    25      51.613  48.730  40.001  1.00  0.00
ATOM    234  CD  LYS    25      52.002  47.562  39.094  1.00  0.00
ATOM    235  CE  LYS    25      51.361  47.713  37.715  1.00  0.00
ATOM    236  NZ  LYS    25      51.739  46.563  36.852  1.00  0.00
ATOM    237  H   THR    26      50.364  48.349  43.814  1.00  0.00
ATOM    238  N   THR    26      49.772  48.959  43.313  1.00  0.00
ATOM    239  CA  THR    26      48.291  48.873  43.516  1.00  0.00
ATOM    240  C   THR    26      47.771  50.258  44.166  1.00  0.00
ATOM    241  O   THR    26      46.750  50.793  43.739  1.00  0.00
ATOM    242  CB  THR    26      47.904  47.694  44.429  1.00  0.00
ATOM    243  OG1 THR    26      48.336  46.480  43.831  1.00  0.00
ATOM    244  CG2 THR    26      46.393  47.627  44.638  1.00  0.00
ATOM    245  H   CYS    27      49.409  50.211  45.452  1.00  0.00
ATOM    246  N   CYS    27      48.587  50.665  45.147  1.00  0.00
ATOM    247  CA  CYS    27      48.187  51.879  45.778  1.00  0.00
ATOM    248  C   CYS    27      48.432  53.124  45.092  1.00  0.00
ATOM    249  O   CYS    27      47.722  54.101  45.316  1.00  0.00
ATOM    250  CB  CYS    27      48.870  51.894  47.146  1.00  0.00
ATOM    251  SG  CYS    27      48.172  50.655  48.265  1.00  0.00
ATOM    252  H   GLU    28      50.179  52.383  44.096  1.00  0.00
ATOM    253  N   GLU    28      49.518  53.112  44.169  1.00  0.00
ATOM    254  CA  GLU    28      49.631  54.278  43.278  1.00  0.00
ATOM    255  C   GLU    28      48.415  54.493  42.318  1.00  0.00
ATOM    256  O   GLU    28      48.026  55.630  42.061  1.00  0.00
ATOM    257  CB  GLU    28      50.923  54.139  42.467  1.00  0.00
ATOM    258  CG  GLU    28      52.159  54.270  43.357  1.00  0.00
ATOM    259  CD  GLU    28      53.436  54.044  42.555  1.00  0.00
ATOM    260  OE1 GLU    28      54.518  54.203  43.128  1.00  0.00
ATOM    261  OE2 GLU    28      53.322  53.714  41.369  1.00  0.00
ATOM    262  H   SER    29      48.276  52.429  42.158  1.00  0.00
ATOM    263  N   SER    29      47.881  53.277  41.844  1.00  0.00
ATOM    264  CA  SER    29      46.772  53.239  40.918  1.00  0.00
ATOM    265  C   SER    29      45.660  53.977  41.440  1.00  0.00
ATOM    266  O   SER    29      44.991  54.692  40.698  1.00  0.00
ATOM    267  CB  SER    29      46.351  51.796  40.635  1.00  0.00
ATOM    268  OG  SER    29      47.401  51.104  39.975  1.00  0.00
ATOM    269  H   HIS    30      45.804  53.289  43.205  1.00  0.00
ATOM    270  N   HIS    30      45.317  53.941  42.647  1.00  0.00
ATOM    271  CA  HIS    30      44.235  54.815  43.289  1.00  0.00
ATOM    272  C   HIS    30      44.594  55.883  44.459  1.00  0.00
ATOM    273  O   HIS    30      43.694  56.479  45.047  1.00  0.00
ATOM    274  CB  HIS    30      43.181  53.822  43.788  1.00  0.00
ATOM    275  CG  HIS    30      42.578  52.994  42.690  1.00  0.00
ATOM    276  ND1 HIS    30      41.838  53.532  41.660  1.00  0.00
ATOM    277  CD2 HIS    30      42.615  51.654  42.471  1.00  0.00
ATOM    278  CE1 HIS    30      41.446  52.552  40.855  1.00  0.00
ATOM    279  NE2 HIS    30      41.905  51.400  41.326  1.00  0.00
ATOM    280  H   GLY    31      46.607  55.419  44.674  1.00  0.00
ATOM    281  N   GLY    31      45.927  56.125  44.790  1.00  0.00
ATOM    282  CA  GLY    31      46.321  57.391  45.295  1.00  0.00
ATOM    283  C   GLY    31      47.842  57.672  45.480  1.00  0.00
ATOM    284  O   GLY    31      48.673  56.926  44.967  1.00  0.00
ATOM    285  N   PRO    32      48.131  58.722  46.205  1.00  0.00
ATOM    286  CA  PRO    32      49.348  59.500  46.089  1.00  0.00
ATOM    287  C   PRO    32      50.287  58.765  46.963  1.00  0.00
ATOM    288  O   PRO    32      49.877  58.213  47.982  1.00  0.00
ATOM    289  CB  PRO    32      49.072  60.904  46.630  1.00  0.00
ATOM    290  CG  PRO    32      47.592  61.134  46.418  1.00  0.00
ATOM    291  CD  PRO    32      47.275  60.623  45.022  1.00  0.00
ATOM    292  H   ARG    33      51.791  59.262  45.800  1.00  0.00
ATOM    293  N   ARG    33      51.530  58.747  46.600  1.00  0.00
ATOM    294  CA  ARG    33      52.551  57.996  47.333  1.00  0.00
ATOM    295  C   ARG    33      53.397  59.122  48.067  1.00  0.00
ATOM    296  O   ARG    33      54.127  59.867  47.416  1.00  0.00
ATOM    297  CB  ARG    33      53.465  57.151  46.441  1.00  0.00
ATOM    298  CG  ARG    33      54.403  56.271  47.268  1.00  0.00
ATOM    299  CD  ARG    33      55.261  55.393  46.358  1.00  0.00
ATOM    300  NE  ARG    33      56.115  54.509  47.179  1.00  0.00
ATOM    301  CZ  ARG    33      56.979  53.665  46.642  1.00  0.00
ATOM    302  NH1 ARG    33      57.722  52.894  47.410  1.00  0.00
ATOM    303  NH2 ARG    33      57.097  53.595  45.333  1.00  0.00
ATOM    304  H   VAL    34      52.904  58.353  49.908  1.00  0.00
ATOM    305  N   VAL    34      53.230  59.156  49.436  1.00  0.00
ATOM    306  CA  VAL    34      53.535  60.372  50.211  1.00  0.00
ATOM    307  C   VAL    34      54.991  60.159  50.899  1.00  0.00
ATOM    308  O   VAL    34      55.748  61.115  51.048  1.00  0.00
ATOM    309  CB  VAL    34      52.474  60.670  51.294  1.00  0.00
ATOM    310  CG1 VAL    34      52.857  61.917  52.090  1.00  0.00
ATOM    311  CG2 VAL    34      51.108  60.905  50.652  1.00  0.00
ATOM    312  H   GLN    35      54.477  58.213  51.035  1.00  0.00
ATOM    313  N   GLN    35      55.192  58.864  51.234  1.00  0.00
ATOM    314  CA  GLN    35      56.435  58.397  51.878  1.00  0.00
ATOM    315  C   GLN    35      56.681  56.997  51.499  1.00  0.00
ATOM    316  O   GLN    35      55.737  56.244  51.273  1.00  0.00
ATOM    317  CB  GLN    35      56.353  58.523  53.401  1.00  0.00
ATOM    318  CG  GLN    35      57.634  58.028  54.075  1.00  0.00
ATOM    319  CD  GLN    35      57.535  58.147  55.592  1.00  0.00
ATOM    320  NE2 GLN    35      57.777  57.071  56.310  1.00  0.00
ATOM    321  OE1 GLN    35      57.242  59.209  56.122  1.00  0.00
ATOM    322  H   ASN    36      58.711  56.942  51.743  1.00  0.00
ATOM    323  N   ASN    36      57.924  56.464  51.386  1.00  0.00
ATOM    324  CA  ASN    36      58.104  55.220  50.761  1.00  0.00
ATOM    325  C   ASN    36      57.204  53.960  51.215  1.00  0.00
ATOM    326  O   ASN    36      56.697  53.228  50.368  1.00  0.00
ATOM    327  CB  ASN    36      59.591  54.888  50.915  1.00  0.00
ATOM    328  CG  ASN    36      59.954  53.615  50.158  1.00  0.00
ATOM    329  ND2 ASN    36      61.221  53.426  49.850  1.00  0.00
ATOM    330  OD1 ASN    36      59.097  52.799  49.850  1.00  0.00
ATOM    331  N   PRO    37      56.942  53.625  52.444  1.00  0.00
ATOM    332  CA  PRO    37      55.772  52.770  52.882  1.00  0.00
ATOM    333  C   PRO    37      54.333  53.339  52.985  1.00  0.00
ATOM    334  O   PRO    37      53.413  52.623  53.372  1.00  0.00
ATOM    335  CB  PRO    37      56.299  52.347  54.255  1.00  0.00
ATOM    336  CG  PRO    37      57.801  52.259  54.099  1.00  0.00
ATOM    337  CD  PRO    37      58.054  51.556  52.777  1.00  0.00
ATOM    338  H   PHE    38      54.800  55.048  52.068  1.00  0.00
ATOM    339  N   PHE    38      54.119  54.617  52.637  1.00  0.00
ATOM    340  CA  PHE    38      52.921  55.398  53.061  1.00  0.00
ATOM    341  C   PHE    38      52.226  56.120  51.915  1.00  0.00
ATOM    342  O   PHE    38      52.853  56.913  51.216  1.00  0.00
ATOM    343  CB  PHE    38      53.341  56.405  54.136  1.00  0.00
ATOM    344  CG  PHE    38      52.184  57.264  54.593  1.00  0.00
ATOM    345  CD1 PHE    38      51.341  56.826  55.612  1.00  0.00
ATOM    346  CD2 PHE    38      51.952  58.501  53.997  1.00  0.00
ATOM    347  CE1 PHE    38      50.275  57.619  56.032  1.00  0.00
ATOM    348  CE2 PHE    38      50.886  59.295  54.417  1.00  0.00
ATOM    349  CZ  PHE    38      50.048  58.853  55.434  1.00  0.00
ATOM    350  H   LEU    39      50.493  55.360  52.616  1.00  0.00
ATOM    351  N   LEU    39      50.868  55.771  51.801  1.00  0.00
ATOM    352  CA  LEU    39      50.052  55.949  50.696  1.00  0.00
ATOM    353  C   LEU    39      48.838  56.851  51.169  1.00  0.00
ATOM    354  O   LEU    39      48.272  56.614  52.234  1.00  0.00
ATOM    355  CB  LEU    39      49.532  54.624  50.132  1.00  0.00
ATOM    356  CG  LEU    39      50.658  53.643  49.784  1.00  0.00
ATOM    357  CD1 LEU    39      50.193  52.206  50.009  1.00  0.00
ATOM    358  CD2 LEU    39      51.065  53.804  48.320  1.00  0.00
ATOM    359  H   ASN    40      48.891  58.235  49.643  1.00  0.00
ATOM    360  N   ASN    40      48.381  57.905  50.420  1.00  0.00
ATOM    361  CA  ASN    40      47.094  58.561  50.777  1.00  0.00
ATOM    362  C   ASN    40      46.159  58.474  49.630  1.00  0.00
ATOM    363  O   ASN    40      46.451  58.996  48.556  1.00  0.00
ATOM    364  CB  ASN    40      47.304  60.024  51.177  1.00  0.00
ATOM    365  CG  ASN    40      46.009  60.651  51.682  1.00  0.00
ATOM    366  ND2 ASN    40      46.102  61.730  52.430  1.00  0.00
ATOM    367  OD1 ASN    40      44.922  60.165  51.400  1.00  0.00
ATOM    368  H   ALA    41      44.647  57.696  50.653  1.00  0.00
ATOM    369  N   ALA    41      44.986  57.838  49.737  1.00  0.00
ATOM    370  CA  ALA    41      44.239  57.383  48.658  1.00  0.00
ATOM    371  C   ALA    41      42.879  57.916  48.771  1.00  0.00
ATOM    372  O   ALA    41      42.408  58.171  49.877  1.00  0.00
ATOM    373  CB  ALA    41      44.207  55.861  48.607  1.00  0.00
ATOM    374  H   ASN    42      42.667  57.798  46.690  1.00  0.00
ATOM    375  N   ASN    42      42.240  58.072  47.536  1.00  0.00
ATOM    376  CA  ASN    42      40.862  58.671  47.503  1.00  0.00
ATOM    377  C   ASN    42      40.100  57.561  46.971  1.00  0.00
ATOM    378  O   ASN    42      40.191  57.265  45.782  1.00  0.00
ATOM    379  CB  ASN    42      40.689  59.905  46.612  1.00  0.00
ATOM    380  CG  ASN    42      39.312  60.532  46.797  1.00  0.00
ATOM    381  ND2 ASN    42      39.131  61.756  46.345  1.00  0.00
ATOM    382  OD1 ASN    42      38.409  59.919  47.348  1.00  0.00
ATOM    383  H   TRP    43      39.236  57.260  48.661  1.00  0.00
ATOM    384  N   TRP    43      39.299  56.864  47.759  1.00  0.00
ATOM    385  CA  TRP    43      38.518  55.612  47.447  1.00  0.00
ATOM    386  C   TRP    43      37.013  55.703  47.587  1.00  0.00
ATOM    387  O   TRP    43      36.517  56.220  48.585  1.00  0.00
ATOM    388  CB  TRP    43      39.061  54.496  48.344  1.00  0.00
ATOM    389  CG  TRP    43      40.433  54.051  47.919  1.00  0.00
ATOM    390  CD1 TRP    43      41.057  54.389  46.764  1.00  0.00
ATOM    391  CD2 TRP    43      41.339  53.196  48.635  1.00  0.00
ATOM    392  NE1 TRP    43      42.297  53.793  46.724  1.00  0.00
ATOM    393  CE2 TRP    43      42.506  53.049  47.863  1.00  0.00
ATOM    394  CE3 TRP    43      41.259  52.542  49.870  1.00  0.00
ATOM    395  CZ2 TRP    43      43.579  52.272  48.293  1.00  0.00
ATOM    396  CZ3 TRP    43      42.333  51.764  50.301  1.00  0.00
ATOM    397  CH2 TRP    43      43.484  51.630  49.519  1.00  0.00
ATOM    398  H   ASN    44      36.632  55.085  45.823  1.00  0.00
ATOM    399  N   ASN    44      36.188  55.249  46.689  1.00  0.00
ATOM    400  CA  ASN    44      34.753  54.968  46.826  1.00  0.00
ATOM    401  C   ASN    44      34.785  53.588  47.609  1.00  0.00
ATOM    402  O   ASN    44      35.805  52.903  47.608  1.00  0.00
ATOM    403  CB  ASN    44      33.980  54.812  45.513  1.00  0.00
ATOM    404  CG  ASN    44      33.968  56.114  44.721  1.00  0.00
ATOM    405  ND2 ASN    44      33.759  56.039  43.422  1.00  0.00
ATOM    406  OD1 ASN    44      34.148  57.190  45.274  1.00  0.00
ATOM    407  H   GLN    45      32.758  53.896  48.182  1.00  0.00
ATOM    408  N   GLN    45      33.547  53.305  48.242  1.00  0.00
ATOM    409  CA  GLN    45      33.453  52.039  49.033  1.00  0.00
ATOM    410  C   GLN    45      33.841  50.644  48.308  1.00  0.00
ATOM    411  O   GLN    45      34.580  49.840  48.873  1.00  0.00
ATOM    412  CB  GLN    45      32.020  51.973  49.567  1.00  0.00
ATOM    413  CG  GLN    45      31.761  53.054  50.617  1.00  0.00
ATOM    414  CD  GLN    45      32.694  52.892  51.812  1.00  0.00
ATOM    415  NE2 GLN    45      33.256  53.975  52.305  1.00  0.00
ATOM    416  OE1 GLN    45      32.912  51.790  52.295  1.00  0.00
ATOM    417  N   PRO    46      33.289  50.506  47.094  1.00  0.00
ATOM    418  CA  PRO    46      33.752  49.295  46.369  1.00  0.00
ATOM    419  C   PRO    46      35.309  49.251  46.117  1.00  0.00
ATOM    420  O   PRO    46      35.929  48.201  46.276  1.00  0.00
ATOM    421  CB  PRO    46      32.981  49.379  45.050  1.00  0.00
ATOM    422  CG  PRO    46      31.703  50.121  45.378  1.00  0.00
ATOM    423  CD  PRO    46      32.100  51.284  46.270  1.00  0.00
ATOM    424  H   ILE    47      35.298  51.244  45.618  1.00  0.00
ATOM    425  N   ILE    47      35.874  50.450  45.728  1.00  0.00
ATOM    426  CA  ILE    47      37.314  50.569  45.478  1.00  0.00
ATOM    427  C   ILE    47      38.172  50.272  46.735  1.00  0.00
ATOM    428  O   ILE    47      39.186  49.584  46.640  1.00  0.00
ATOM    429  CB  ILE    47      37.633  51.981  44.938  1.00  0.00
ATOM    430  CG1 ILE    47      36.969  52.194  43.573  1.00  0.00
ATOM    431  CG2 ILE    47      39.144  52.161  44.778  1.00  0.00
ATOM    432  CD1 ILE    47      37.067  53.647  43.120  1.00  0.00
ATOM    433  H   ILE    48      36.907  51.382  47.934  1.00  0.00
ATOM    434  N   ILE    48      37.717  50.819  47.930  1.00  0.00
ATOM    435  CA  ILE    48      38.429  50.566  49.202  1.00  0.00
ATOM    436  C   ILE    48      38.366  49.115  49.456  1.00  0.00
ATOM    437  O   ILE    48      39.343  48.527  49.913  1.00  0.00
ATOM    438  CB  ILE    48      37.820  51.342  50.391  1.00  0.00
ATOM    439  CG1 ILE    48      38.739  51.252  51.615  1.00  0.00
ATOM    440  CG2 ILE    48      36.455  50.758  50.764  1.00  0.00
ATOM    441  CD1 ILE    48      38.287  52.193  52.727  1.00  0.00
ATOM    442  H   TYR    49      36.440  48.867  48.892  1.00  0.00
ATOM    443  N   TYR    49      37.255  48.400  49.194  1.00  0.00
ATOM    444  CA  TYR    49      37.231  46.943  49.344  1.00  0.00
ATOM    445  C   TYR    49      38.133  46.183  48.492  1.00  0.00
ATOM    446  O   TYR    49      38.819  45.282  48.970  1.00  0.00
ATOM    447  CB  TYR    49      35.786  46.486  49.114  1.00  0.00
ATOM    448  CG  TYR    49      35.635  44.983  49.232  1.00  0.00
ATOM    449  CD1 TYR    49      35.495  44.382  50.484  1.00  0.00
ATOM    450  CD2 TYR    49      35.634  44.184  48.088  1.00  0.00
ATOM    451  CE1 TYR    49      35.356  42.997  50.591  1.00  0.00
ATOM    452  CE2 TYR    49      35.494  42.799  48.192  1.00  0.00
ATOM    453  CZ  TYR    49      35.356  42.210  49.444  1.00  0.00
ATOM    454  OH  TYR    49      35.219  40.847  49.548  1.00  0.00
ATOM    455  H   ASN    50      37.573  47.284  46.885  1.00  0.00
ATOM    456  N   ASN    50      38.154  46.546  47.187  1.00  0.00
ATOM    457  CA  ASN    50      39.038  45.858  46.195  1.00  0.00
ATOM    458  C   ASN    50      40.493  46.092  46.621  1.00  0.00
ATOM    459  O   ASN    50      41.303  45.168  46.580  1.00  0.00
ATOM    460  CB  ASN    50      38.817  46.369  44.768  1.00  0.00
ATOM    461  CG  ASN    50      37.427  46.002  44.259  1.00  0.00
ATOM    462  ND2 ASN    50      36.891  46.773  43.336  1.00  0.00
ATOM    463  OD1 ASN    50      36.834  45.025  44.694  1.00  0.00
ATOM    464  H   SER    51      40.147  48.102  47.070  1.00  0.00
ATOM    465  N   SER    51      40.816  47.376  47.047  1.00  0.00
ATOM    466  CA  SER    51      42.182  47.652  47.474  1.00  0.00
ATOM    467  C   SER    51      42.667  46.933  48.671  1.00  0.00
ATOM    468  O   SER    51      43.809  46.480  48.698  1.00  0.00
ATOM    469  CB  SER    51      42.291  49.162  47.696  1.00  0.00
ATOM    470  OG  SER    51      42.105  49.849  46.468  1.00  0.00
ATOM    471  H   LYS    52      40.818  47.304  49.536  1.00  0.00
ATOM    472  N   LYS    52      41.680  46.850  49.695  1.00  0.00
ATOM    473  CA  LYS    52      41.881  46.153  50.909  1.00  0.00
ATOM    474  C   LYS    52      42.166  44.688  50.598  1.00  0.00
ATOM    475  O   LYS    52      43.082  44.102  51.171  1.00  0.00
ATOM    476  CB  LYS    52      40.662  46.270  51.830  1.00  0.00
ATOM    477  CG  LYS    52      40.890  45.548  53.158  1.00  0.00
ATOM    478  CD  LYS    52      39.667  45.688  54.066  1.00  0.00
ATOM    479  CE  LYS    52      39.891  44.956  55.389  1.00  0.00
ATOM    480  NZ  LYS    52      38.688  45.091  56.253  1.00  0.00
ATOM    481  H   GLN    53      40.659  44.589  49.226  1.00  0.00
ATOM    482  N   GLN    53      41.379  44.083  49.672  1.00  0.00
ATOM    483  CA  GLN    53      41.585  42.707  49.330  1.00  0.00
ATOM    484  C   GLN    53      42.987  42.432  48.697  1.00  0.00
ATOM    485  O   GLN    53      43.647  41.460  49.058  1.00  0.00
ATOM    486  CB  GLN    53      40.479  42.255  48.373  1.00  0.00
ATOM    487  CG  GLN    53      39.109  42.268  49.052  1.00  0.00
ATOM    488  CD  GLN    53      39.066  41.288  50.220  1.00  0.00
ATOM    489  NE2 GLN    53      38.123  40.370  50.218  1.00  0.00
ATOM    490  OE1 GLN    53      39.883  41.355  51.127  1.00  0.00
ATOM    491  H   ASN    54      42.815  43.942  47.578  1.00  0.00
ATOM    492  N   ASN    54      43.452  43.224  47.806  1.00  0.00
ATOM    493  CA  ASN    54      44.766  43.178  47.126  1.00  0.00
ATOM    494  C   ASN    54      45.849  43.407  48.135  1.00  0.00
ATOM    495  O   ASN    54      46.874  42.730  48.102  1.00  0.00
ATOM    496  CB  ASN    54      44.859  44.221  46.008  1.00  0.00
ATOM    497  CG  ASN    54      43.860  43.926  44.893  1.00  0.00
ATOM    498  ND2 ASN    54      43.498  44.926  44.116  1.00  0.00
ATOM    499  OD1 ASN    54      43.413  42.800  44.729  1.00  0.00
ATOM    500  H   PHE    55      44.791  44.947  49.068  1.00  0.00
ATOM    501  N   PHE    55      45.625  44.420  49.111  1.00  0.00
ATOM    502  CA  PHE    55      46.539  44.683  50.116  1.00  0.00
ATOM    503  C   PHE    55      46.711  43.467  51.016  1.00  0.00
ATOM    504  O   PHE    55      47.832  43.130  51.390  1.00  0.00
ATOM    505  CB  PHE    55      46.091  45.890  50.947  1.00  0.00
ATOM    506  CG  PHE    55      47.072  46.216  52.050  1.00  0.00
ATOM    507  CD1 PHE    55      48.079  47.156  51.841  1.00  0.00
ATOM    508  CD2 PHE    55      46.976  45.579  53.285  1.00  0.00
ATOM    509  CE1 PHE    55      48.983  47.456  52.859  1.00  0.00
ATOM    510  CE2 PHE    55      47.879  45.878  54.303  1.00  0.00
ATOM    511  CZ  PHE    55      48.882  46.816  54.089  1.00  0.00
ATOM    512  H   LEU    56      44.729  43.147  51.037  1.00  0.00
ATOM    513  N   LEU    56      45.597  42.804  51.359  1.00  0.00
ATOM    514  CA  LEU    56      45.627  41.570  52.205  1.00  0.00
ATOM    515  C   LEU    56      46.391  40.442  51.509  1.00  0.00
ATOM    516  O   LEU    56      47.199  39.763  52.140  1.00  0.00
ATOM    517  CB  LEU    56      44.201  41.117  52.528  1.00  0.00
ATOM    518  CG  LEU    56      43.451  42.108  53.426  1.00  0.00
ATOM    519  CD1 LEU    56      41.993  41.681  53.578  1.00  0.00
ATOM    520  CD2 LEU    56      44.095  42.156  54.811  1.00  0.00
ATOM    521  H   LYS    57      45.493  40.800  49.717  1.00  0.00
ATOM    522  N   LYS    57      46.150  40.223  50.174  1.00  0.00
ATOM    523  CA  LYS    57      46.834  39.173  49.410  1.00  0.00
ATOM    524  C   LYS    57      48.373  39.368  49.323  1.00  0.00
ATOM    525  O   LYS    57      49.124  38.403  49.446  1.00  0.00
ATOM    526  CB  LYS    57      46.228  39.109  48.005  1.00  0.00
ATOM    527  CG  LYS    57      44.783  38.611  48.037  1.00  0.00
ATOM    528  CD  LYS    57      44.195  38.566  46.626  1.00  0.00
ATOM    529  CE  LYS    57      42.755  38.056  46.659  1.00  0.00
ATOM    530  NZ  LYS    57      42.203  38.008  45.279  1.00  0.00
ATOM    531  H   LEU    58      48.076  41.405  48.985  1.00  0.00
ATOM    532  N   LEU    58      48.774  40.717  49.104  1.00  0.00
ATOM    533  CA  LEU    58      50.150  41.102  49.055  1.00  0.00
ATOM    534  C   LEU    58      50.777  41.076  50.346  1.00  0.00
ATOM    535  O   LEU    58      50.112  40.742  51.343  1.00  0.00
ATOM    536  CB  LEU    58      50.264  42.501  48.444  1.00  0.00
ATOM    537  CG  LEU    58      49.830  42.545  46.975  1.00  0.00
ATOM    538  CD1 LEU    58      49.814  43.988  46.473  1.00  0.00
ATOM    539  CD2 LEU    58      50.799  41.737  46.113  1.00  0.00
TER
ENDMDL
